# Supplementary material for: N,N′-Dibenzyl-N′′-(4-bromo­benzo­yl)-N,N′-dimethyl­phospho­ric triamide
Source: Acta Crystallogr Sect E Struct Rep Online. 2008 Feb 27;64(Pt 3):o633. doi: 10.1107/S1600536808004777 (PMC2960869; doi:10.1107/S1600536808004777)
Supplement: Supplementary file 1 [file e-64-0o633-sup1.cif]

##############################################################################
###                                                                        ###
###        Electronic paper (Acta Crystallographica Section E)             ###
###                                                                        ###
##############################################################################
#                                                                            #
# This CIF contains the data in a paper accepted for publication in Acta     #
# Crystallographica Section E. It conforms to the requirements of Notes      #
# for Authors for Section E, and has been peer reviewed under the auspices   #
# of the IUCr Commission on Journals.                                        #
#                                                                            #
# Full details of the Crystallographic Information File format               #
# are given in the paper "The Crystallographic Information File (CIF):       #
# a New Standard Archive File for Crystallography" by S. R. Hall, F. H.      #
# Allen and I. D. Brown [Acta Cryst. (1991), A47, 655-685].                  #
#                                                                            #
# The current version of the core CIF dictionary is obtainable from          #
# ftp://ftp.iucr.org/pub/cif_core.dic. The current version number is 2.1.    #
#                                                                            #
# Software is freely available for graphical display of the structure(s) in  #
# this CIF.  For information consult the CIF home page http://www.iucr.org/  #
# cif/home.html                                                              #
#                                                                            #
##############################################################################
                                             
data_I
_audit_creation_method     SHELXL-97
_chemical_name_systematic
;
<i>N</i>,<i>N</i>'-Dibenzyl-<i>N</i>''-(4-bromobenzoyl)-
<i>N</i>,<i>N</i>'-dimethylphosphoric triamide
;
_chemical_name_common     ?
_chemical_formula_moiety     'C23 H25 Br N3 O2 P'
_chemical_formula_sum     'C23 H25 Br N3 O2 P'
_chemical_formula_iupac     'C23 H25 Br N3 O2 P'
_chemical_formula_weight     486.34
_chemical_melting_point     ?
_symmetry_cell_setting     monoclinic
_symmetry_space_group_name_H-M     'P 21/n'
_symmetry_space_group_name_Hall     '-P 2yn'
loop_
    _symmetry_equiv_pos_as_xyz
    'x, y, z'
    '-x+1/2, y+1/2, -z+1/2'
    '-x, -y, -z'
    'x-1/2, -y-1/2, z-1/2'
_cell_length_a     9.0140(4)
_cell_length_b     13.2690(5)
_cell_length_c     19.3770(10)
_cell_angle_alpha     90.00
_cell_angle_beta     94.1500(14)
_cell_angle_gamma     90.00
_cell_volume     2311.54(18)
_cell_formula_units_Z     4
_cell_measurement_reflns_used     10293
_cell_measurement_theta_min     0.998
_cell_measurement_theta_max     27.485
_cell_measurement_temperature     293(2)
_exptl_crystal_description     'prism'
_exptl_crystal_colour     'colorless'
_exptl_crystal_size_max     0.11
_exptl_crystal_size_mid     0.09
_exptl_crystal_size_min     0.08
_exptl_crystal_density_diffrn     1.397
_exptl_crystal_density_meas     ?
_exptl_crystal_density_method     'not measured'
_exptl_crystal_F_000     1000
_exptl_absorpt_coefficient_mu     1.871
_exptl_absorpt_correction_type     none
_exptl_absorpt_process_details     ?
_exptl_absorpt_correction_T_min     ?
_exptl_absorpt_correction_T_max     ?
_exptl_special_details
;
 ?
;
_diffrn_ambient_temperature     293(2)
_diffrn_radiation_type     MoK\a
_diffrn_radiation_wavelength     0.71073
_diffrn_radiation_source     'fine-focus sealed tube'
_diffrn_radiation_monochromator     graphite
_diffrn_measurement_device_type     'Nonius KappaCCD'
_diffrn_measurement_method     \p
_diffrn_detector_area_resol_mean     ?
_diffrn_reflns_number     12951
_diffrn_reflns_av_R_equivalents     0.0512
_diffrn_reflns_av_sigmaI/netI     0.0820
_diffrn_reflns_theta_min     1.86
_diffrn_reflns_theta_max     27.49
_diffrn_reflns_theta_full     27.49
_diffrn_measured_fraction_theta_max     0.982
_diffrn_measured_fraction_theta_full     0.982
_diffrn_reflns_limit_h_min     -11
_diffrn_reflns_limit_h_max     10
_diffrn_reflns_limit_k_min     -17
_diffrn_reflns_limit_k_max     14
_diffrn_reflns_limit_l_min     -17
_diffrn_reflns_limit_l_max     25
_diffrn_standards_number     ?
_diffrn_standards_interval_count     ?
_diffrn_standards_interval_time     ?
_diffrn_standards_decay_%     ?
_refine_special_details
;
 Refinement of F^2^ against ALL reflections.  The weighted R-factor wR and
 goodness of fit S are based on F^2^, conventional R-factors R are based
 on F, with F set to zero for negative F^2^. The threshold expression of
 F^2^ > 2sigma(F^2^) is used only for calculating R-factors(gt) etc. and is
 not relevant to the choice of reflections for refinement.  R-factors based
 on F^2^ are statistically about twice as large as those based on F, and R-
 factors based on ALL data will be even larger.
;
_reflns_number_total     5214
_reflns_number_gt     2593
_reflns_threshold_expression     I>2\s(I)
_refine_ls_structure_factor_coef     Fsqd
_refine_ls_matrix_type     full
_refine_ls_R_factor_all     0.1355
_refine_ls_R_factor_gt     0.0527
_refine_ls_wR_factor_gt     0.1088
_refine_ls_wR_factor_ref     0.1353
_refine_ls_goodness_of_fit_ref     1.001
_refine_ls_restrained_S_all     1.001
_refine_ls_number_reflns     5214
_refine_ls_number_parameters     271
_refine_ls_number_restraints     0
_refine_ls_hydrogen_treatment     constr
_refine_ls_weighting_scheme     calc
_refine_ls_weighting_details
          'calc w=1/[\s^2^(Fo^2^)+(0.052P)^2^+0.3719P] where P=(Fo^2^+2Fc^2^)/3'
_atom_sites_solution_hydrogens     geom
_atom_sites_solution_primary     direct
_atom_sites_solution_secondary     difmap
_refine_ls_shift/su_max     0.001
_refine_ls_shift/su_mean     0.000
_refine_diff_density_max     0.267
_refine_diff_density_min     -0.620
_refine_ls_extinction_method     none
_refine_ls_extinction_coef     ?
loop_
    _atom_type_symbol
    _atom_type_description
    _atom_type_scat_dispersion_real
    _atom_type_scat_dispersion_imag
    _atom_type_scat_source
    'C' 'C' 0.0033 0.0016
                         'International Tables Vol C Tables 4.2.6.8 and 6.1.1.4'
    'H' 'H' 0.0000 0.0000
                         'International Tables Vol C Tables 4.2.6.8 and 6.1.1.4'
    'N' 'N' 0.0061 0.0033
                         'International Tables Vol C Tables 4.2.6.8 and 6.1.1.4'
    'O' 'O' 0.0106 0.0060
                         'International Tables Vol C Tables 4.2.6.8 and 6.1.1.4'
    'P' 'P' 0.1023 0.0942
                         'International Tables Vol C Tables 4.2.6.8 and 6.1.1.4'
    'Br' 'Br' -0.2901 2.4595
                         'International Tables Vol C Tables 4.2.6.8 and 6.1.1.4'
_computing_data_collection     'COLLECT (Nonius, 1998)'
_computing_cell_refinement     'DENZO (Otwinowski & Minor, 1997)'
_computing_data_reduction     'DENZO (Otwinowski & Minor, 1997)'
_computing_structure_solution     'SHELXS97 (Sheldrick, 2008)'
_computing_structure_refinement     'SHELXL97 (Sheldrick, 2008)'
_computing_molecular_graphics     'PLATON (Spek, 2003)'
_computing_publication_material     'SHELXL97 (Sheldrick, 2008)'
loop_
    _atom_site_type_symbol
    _atom_site_label
    _atom_site_fract_x
    _atom_site_fract_y
    _atom_site_fract_z
    _atom_site_U_iso_or_equiv
    _atom_site_adp_type
    _atom_site_calc_flag
    _atom_site_refinement_flags
    _atom_site_occupancy
    _atom_site_disorder_assembly
    _atom_site_disorder_group
    Br Br1 0.97528(7) 0.99976(3) 0.19720(3) 0.1095(3) Uani d . 1 . .
    P P1 0.97988(9) 0.37741(5) 0.08475(4) 0.0427(2) Uani d . 1 . .
    O O1 0.8889(3) 0.48944(15) 0.21515(13) 0.0676(7) Uani d . 1 . .
    O O2 1.0335(2) 0.37714(14) 0.01466(10) 0.0493(5) Uani d . 1 . .
    N N1 0.9570(3) 0.49921(14) 0.10487(13) 0.0453(6) Uani d . 1 . .
    H H1 0.9661 0.5414 0.0717 0.054 Uiso calc . 1 . .
    N N2 1.0988(3) 0.32013(17) 0.13878(12) 0.0478(7) Uani d . 1 . .
    N N3 0.8203(3) 0.32336(16) 0.09738(13) 0.0474(6) Uani d . 1 . .
    C C1 0.9380(3) 0.6529(2) 0.17215(15) 0.0440(7) Uani d . 1 . .
    C C2 0.8517(3) 0.7031(2) 0.21718(16) 0.0505(8) Uani d . 1 . .
    H H2 0.7872 0.6665 0.2429 0.061 Uiso calc . 1 . .
    C C3 0.8593(4) 0.8061(2) 0.22469(17) 0.0588(9) Uani d . 1 . .
    H H3 0.7986 0.8395 0.2541 0.071 Uiso calc . 1 . .
    C C4 0.9584(4) 0.8585(2) 0.18784(18) 0.0615(10) Uani d . 1 . .
    C C5 1.0478(4) 0.8100(2) 0.14387(19) 0.0682(10) Uani d . 1 . .
    H H5 1.1152 0.8465 0.1196 0.082 Uiso calc . 1 . .
    C C6 1.0366(4) 0.7066(2) 0.13596(17) 0.0564(9) Uani d . 1 . .
    H H6 1.0961 0.6733 0.1060 0.068 Uiso calc . 1 . .
    C C7 0.9257(3) 0.5404(2) 0.16691(17) 0.0486(8) Uani d . 1 . .
    C C8 1.0706(4) 0.2882(3) 0.20873(17) 0.0669(10) Uani d . 1 . .
    H H8A 0.9697 0.3039 0.2176 0.100 Uiso calc . 1 . .
    H H8B 1.1373 0.3228 0.2416 0.100 Uiso calc . 1 . .
    H H8C 1.0861 0.2168 0.2131 0.100 Uiso calc . 1 . .
    C C9 1.2491(4) 0.2979(2) 0.11888(18) 0.0566(9) Uani d . 1 . .
    H H9A 1.3200 0.3171 0.1566 0.068 Uiso calc . 1 . .
    H H9B 1.2686 0.3390 0.0792 0.068 Uiso calc . 1 . .
    C C10 1.2746(3) 0.1886(2) 0.10116(17) 0.0506(8) Uani d . 1 . .
    C C11 1.3680(4) 0.1286(3) 0.14281(19) 0.0680(10) Uani d . 1 . .
    H H11 1.4111 0.1543 0.1842 0.082 Uiso calc . 1 . .
    C C12 1.3988(5) 0.0301(3) 0.1237(3) 0.0867(13) Uani d . 1 . .
    H H12 1.4631 -0.0095 0.1520 0.104 Uiso calc . 1 . .
    C C13 1.3348(5) -0.0078(3) 0.0640(3) 0.0903(14) Uani d . 1 . .
    H H13 1.3546 -0.0738 0.0513 0.108 Uiso calc . 1 . .
    C C14 1.2410(5) 0.0505(3) 0.0221(2) 0.0830(12) Uani d . 1 . .
    H H14 1.1980 0.0241 -0.0191 0.100 Uiso calc . 1 . .
    C C15 1.2100(4) 0.1478(3) 0.04062(19) 0.0646(10) Uani d . 1 . .
    H H15 1.1450 0.1865 0.0122 0.078 Uiso calc . 1 . .
    C C16 0.8132(4) 0.2134(2) 0.0867(2) 0.0710(11) Uani d . 1 . .
    H H16A 0.9095 0.1846 0.0981 0.107 Uiso calc . 1 . .
    H H16B 0.7829 0.1994 0.0391 0.107 Uiso calc . 1 . .
    H H16C 0.7425 0.1848 0.1158 0.107 Uiso calc . 1 . .
    C C17 0.6770(3) 0.3738(2) 0.08216(17) 0.0545(8) Uani d . 1 . .
    H H17A 0.6872 0.4439 0.0959 0.065 Uiso calc . 1 . .
    H H17B 0.6043 0.3433 0.1102 0.065 Uiso calc . 1 . .
    C C18 0.6182(3) 0.3696(2) 0.00736(16) 0.0463(8) Uani d . 1 . .
    C C19 0.5215(4) 0.2942(3) -0.01586(19) 0.0655(10) Uani d . 1 . .
    H H19 0.4908 0.2463 0.0152 0.079 Uiso calc . 1 . .
    C C20 0.4698(4) 0.2890(3) -0.0847(2) 0.0781(11) Uani d . 1 . .
    H H20 0.4056 0.2374 -0.0998 0.094 Uiso calc . 1 . .
    C C21 0.5125(4) 0.3591(3) -0.13033(19) 0.0726(11) Uani d . 1 . .
    H H21 0.4761 0.3562 -0.1764 0.087 Uiso calc . 1 . .
    C C22 0.6101(4) 0.4348(3) -0.10826(19) 0.0665(10) Uani d . 1 . .
    H H22 0.6410 0.4823 -0.1395 0.080 Uiso calc . 1 . .
    C C23 0.6611(4) 0.4394(2) -0.03991(19) 0.0574(9) Uani d . 1 . .
    H H23 0.7261 0.4907 -0.0251 0.069 Uiso calc . 1 . .
loop_
    _atom_site_aniso_label
    _atom_site_aniso_U_11
    _atom_site_aniso_U_22
    _atom_site_aniso_U_33
    _atom_site_aniso_U_12
    _atom_site_aniso_U_13
    _atom_site_aniso_U_23
    Br1 0.1798(6) 0.0408(2) 0.1100(5) -0.0035(2) 0.0253(4) -0.0180(2)
    P1 0.0553(5) 0.0330(4) 0.0398(5) 0.0004(4) 0.0042(4) 0.0012(3)
    O1 0.108(2) 0.0516(14) 0.0455(14) -0.0064(12) 0.0206(14) 0.0020(11)
    O2 0.0716(14) 0.0369(11) 0.0401(13) 0.0037(9) 0.0092(11) 0.0006(9)
    N1 0.0654(17) 0.0327(13) 0.0383(15) -0.0008(11) 0.0068(13) 0.0019(10)
    N2 0.0522(17) 0.0476(14) 0.0432(16) 0.0058(12) 0.0009(13) 0.0108(12)
    N3 0.0476(16) 0.0404(14) 0.0542(17) -0.0004(11) 0.0035(13) 0.0044(12)
    C1 0.0524(19) 0.0436(17) 0.0356(18) 0.0029(14) -0.0001(15) -0.0034(14)
    C2 0.052(2) 0.0533(19) 0.0466(19) -0.0017(15) 0.0035(16) -0.0025(16)
    C3 0.071(3) 0.053(2) 0.051(2) 0.0103(17) 0.0030(18) -0.0144(17)
    C4 0.087(3) 0.0387(18) 0.058(2) 0.0037(17) 0.001(2) -0.0077(16)
    C5 0.091(3) 0.053(2) 0.063(2) -0.0175(18) 0.016(2) -0.0092(18)
    C6 0.073(2) 0.0428(18) 0.056(2) -0.0014(16) 0.0195(18) -0.0081(16)
    C7 0.060(2) 0.0449(17) 0.042(2) 0.0006(15) 0.0078(16) -0.0022(16)
    C8 0.090(3) 0.063(2) 0.047(2) 0.0128(19) 0.0006(19) 0.0097(17)
    C9 0.051(2) 0.0508(19) 0.067(2) -0.0036(15) -0.0023(17) 0.0058(17)
    C10 0.0425(19) 0.0478(18) 0.062(2) -0.0007(14) 0.0061(17) 0.0063(17)
    C11 0.064(2) 0.063(2) 0.075(3) 0.0067(18) -0.006(2) 0.005(2)
    C12 0.092(3) 0.068(3) 0.099(4) 0.028(2) -0.006(3) 0.016(3)
    C13 0.096(3) 0.063(3) 0.113(4) 0.017(2) 0.012(3) -0.011(2)
    C14 0.083(3) 0.078(3) 0.087(3) 0.005(2) 0.004(2) -0.021(2)
    C15 0.062(2) 0.062(2) 0.068(3) 0.0057(18) -0.004(2) 0.0013(19)
    C16 0.074(3) 0.0398(18) 0.098(3) -0.0097(16) -0.003(2) 0.0053(19)
    C17 0.052(2) 0.058(2) 0.054(2) 0.0010(16) 0.0072(17) -0.0010(16)
    C18 0.0409(18) 0.0485(18) 0.050(2) 0.0054(14) 0.0055(15) -0.0038(15)
    C19 0.061(2) 0.070(2) 0.064(3) -0.0133(18) 0.0004(19) 0.005(2)
    C20 0.081(3) 0.073(2) 0.077(3) -0.020(2) -0.015(2) 0.001(2)
    C21 0.083(3) 0.077(3) 0.055(2) 0.007(2) -0.011(2) -0.004(2)
    C22 0.071(3) 0.068(2) 0.059(3) 0.0012(19) -0.002(2) 0.0139(19)
    C23 0.059(2) 0.050(2) 0.062(2) -0.0029(15) -0.0046(18) 0.0030(17)
_geom_special_details
;
 All esds (except the esd in the dihedral angle between two l.s. planes)
 are estimated using the full covariance matrix.  The cell esds are taken
 into account individually in the estimation of esds in distances, angles
 and torsion angles; correlations between esds in cell parameters are only
 used when they are defined by crystal symmetry.  An approximate (isotropic)
 treatment of cell esds is used for estimating esds involving l.s. planes.
;
loop_
    _geom_bond_atom_site_label_1
    _geom_bond_atom_site_label_2
    _geom_bond_site_symmetry_2
    _geom_bond_distance
    _geom_bond_publ_flag
    Br1 C4 . 1.889(3) ?
    P1 O2 . 1.474(2) ?
    P1 N2 . 1.631(2) ?
    P1 N3 . 1.642(2) ?
    P1 N1 . 1.679(2) ?
    O1 C7 . 1.218(4) ?
    N1 C7 . 1.368(4) ?
    N1 H1 . 0.8600 ?
    N2 C8 . 1.460(4) ?
    N2 C9 . 1.465(4) ?
    N3 C17 . 1.465(4) ?
    N3 C16 . 1.474(4) ?
    C1 C6 . 1.370(4) ?
    C1 C2 . 1.381(4) ?
    C1 C7 . 1.501(4) ?
    C2 C3 . 1.376(4) ?
    C2 H2 . 0.9300 ?
    C3 C4 . 1.372(5) ?
    C3 H3 . 0.9300 ?
    C4 C5 . 1.374(5) ?
    C5 C6 . 1.385(4) ?
    C5 H5 . 0.9300 ?
    C6 H6 . 0.9300 ?
    C8 H8A . 0.9600 ?
    C8 H8B . 0.9600 ?
    C8 H8C . 0.9600 ?
    C9 C10 . 1.512(4) ?
    C9 H9A . 0.9700 ?
    C9 H9B . 0.9700 ?
    C10 C11 . 1.377(4) ?
    C10 C15 . 1.382(4) ?
    C11 C12 . 1.392(5) ?
    C11 H11 . 0.9300 ?
    C12 C13 . 1.353(6) ?
    C12 H12 . 0.9300 ?
    C13 C14 . 1.369(6) ?
    C13 H13 . 0.9300 ?
    C14 C15 . 1.375(5) ?
    C14 H14 . 0.9300 ?
    C15 H15 . 0.9300 ?
    C16 H16A . 0.9600 ?
    C16 H16B . 0.9600 ?
    C16 H16C . 0.9600 ?
    C17 C18 . 1.508(4) ?
    C17 H17A . 0.9700 ?
    C17 H17B . 0.9700 ?
    C18 C23 . 1.377(4) ?
    C18 C19 . 1.381(4) ?
    C19 C20 . 1.382(5) ?
    C19 H19 . 0.9300 ?
    C20 C21 . 1.359(5) ?
    C20 H20 . 0.9300 ?
    C21 C22 . 1.382(5) ?
    C21 H21 . 0.9300 ?
    C22 C23 . 1.371(5) ?
    C22 H22 . 0.9300 ?
    C23 H23 . 0.9300 ?
loop_
    _geom_angle_atom_site_label_1
    _geom_angle_atom_site_label_2
    _geom_angle_atom_site_label_3
    _geom_angle_site_symmetry_1
    _geom_angle_site_symmetry_3
    _geom_angle
    _geom_angle_publ_flag
    O2 P1 N2 . . 110.25(13) ?
    O2 P1 N3 . . 119.05(13) ?
    N2 P1 N3 . . 104.06(12) ?
    O2 P1 N1 . . 105.69(12) ?
    N2 P1 N1 . . 112.69(13) ?
    N3 P1 N1 . . 105.20(12) ?
    C7 N1 P1 . . 128.7(2) ?
    C7 N1 H1 . . 115.7 ?
    P1 N1 H1 . . 115.7 ?
    C8 N2 C9 . . 114.4(2) ?
    C8 N2 P1 . . 125.5(2) ?
    C9 N2 P1 . . 120.1(2) ?
    C17 N3 C16 . . 113.3(2) ?
    C17 N3 P1 . . 122.65(19) ?
    C16 N3 P1 . . 116.2(2) ?
    C6 C1 C2 . . 119.3(3) ?
    C6 C1 C7 . . 122.0(3) ?
    C2 C1 C7 . . 118.7(3) ?
    C3 C2 C1 . . 121.3(3) ?
    C3 C2 H2 . . 119.3 ?
    C1 C2 H2 . . 119.3 ?
    C4 C3 C2 . . 118.5(3) ?
    C4 C3 H3 . . 120.7 ?
    C2 C3 H3 . . 120.7 ?
    C3 C4 C5 . . 121.3(3) ?
    C3 C4 Br1 . . 120.2(3) ?
    C5 C4 Br1 . . 118.5(3) ?
    C4 C5 C6 . . 119.4(3) ?
    C4 C5 H5 . . 120.3 ?
    C6 C5 H5 . . 120.3 ?
    C1 C6 C5 . . 120.2(3) ?
    C1 C6 H6 . . 119.9 ?
    C5 C6 H6 . . 119.9 ?
    O1 C7 N1 . . 122.5(3) ?
    O1 C7 C1 . . 121.5(3) ?
    N1 C7 C1 . . 116.0(3) ?
    N2 C8 H8A . . 109.5 ?
    N2 C8 H8B . . 109.5 ?
    H8A C8 H8B . . 109.5 ?
    N2 C8 H8C . . 109.5 ?
    H8A C8 H8C . . 109.5 ?
    H8B C8 H8C . . 109.5 ?
    N2 C9 C10 . . 114.3(2) ?
    N2 C9 H9A . . 108.7 ?
    C10 C9 H9A . . 108.7 ?
    N2 C9 H9B . . 108.7 ?
    C10 C9 H9B . . 108.7 ?
    H9A C9 H9B . . 107.6 ?
    C11 C10 C15 . . 118.3(3) ?
    C11 C10 C9 . . 121.2(3) ?
    C15 C10 C9 . . 120.4(3) ?
    C10 C11 C12 . . 120.8(3) ?
    C10 C11 H11 . . 119.6 ?
    C12 C11 H11 . . 119.6 ?
    C13 C12 C11 . . 119.7(4) ?
    C13 C12 H12 . . 120.1 ?
    C11 C12 H12 . . 120.1 ?
    C12 C13 C14 . . 120.3(4) ?
    C12 C13 H13 . . 119.9 ?
    C14 C13 H13 . . 119.9 ?
    C13 C14 C15 . . 120.3(4) ?
    C13 C14 H14 . . 119.8 ?
    C15 C14 H14 . . 119.8 ?
    C14 C15 C10 . . 120.6(3) ?
    C14 C15 H15 . . 119.7 ?
    C10 C15 H15 . . 119.7 ?
    N3 C16 H16A . . 109.5 ?
    N3 C16 H16B . . 109.5 ?
    H16A C16 H16B . . 109.5 ?
    N3 C16 H16C . . 109.5 ?
    H16A C16 H16C . . 109.5 ?
    H16B C16 H16C . . 109.5 ?
    N3 C17 C18 . . 114.8(3) ?
    N3 C17 H17A . . 108.6 ?
    C18 C17 H17A . . 108.6 ?
    N3 C17 H17B . . 108.6 ?
    C18 C17 H17B . . 108.6 ?
    H17A C17 H17B . . 107.5 ?
    C23 C18 C19 . . 118.1(3) ?
    C23 C18 C17 . . 121.2(3) ?
    C19 C18 C17 . . 120.7(3) ?
    C18 C19 C20 . . 120.7(3) ?
    C18 C19 H19 . . 119.6 ?
    C20 C19 H19 . . 119.6 ?
    C21 C20 C19 . . 120.2(3) ?
    C21 C20 H20 . . 119.9 ?
    C19 C20 H20 . . 119.9 ?
    C20 C21 C22 . . 120.0(3) ?
    C20 C21 H21 . . 120.0 ?
    C22 C21 H21 . . 120.0 ?
    C23 C22 C21 . . 119.5(3) ?
    C23 C22 H22 . . 120.3 ?
    C21 C22 H22 . . 120.3 ?
    C22 C23 C18 . . 121.5(3) ?
    C22 C23 H23 . . 119.3 ?
    C18 C23 H23 . . 119.3 ?
loop_
    _geom_torsion_atom_site_label_1
    _geom_torsion_atom_site_label_2
    _geom_torsion_atom_site_label_3
    _geom_torsion_atom_site_label_4
    _geom_torsion_site_symmetry_1
    _geom_torsion_site_symmetry_2
    _geom_torsion_site_symmetry_3
    _geom_torsion_site_symmetry_4
    _geom_torsion
    _geom_torsion_publ_flag
    O2 P1 N1 C7 . . . . -171.6(3) ?
    N2 P1 N1 C7 . . . . -51.2(3) ?
    N3 P1 N1 C7 . . . . 61.6(3) ?
    O2 P1 N2 C8 . . . . -167.1(2) ?
    N3 P1 N2 C8 . . . . -38.3(3) ?
    N1 P1 N2 C8 . . . . 75.1(3) ?
    O2 P1 N2 C9 . . . . 13.8(2) ?
    N3 P1 N2 C9 . . . . 142.6(2) ?
    N1 P1 N2 C9 . . . . -104.0(2) ?
    O2 P1 N3 C17 . . . . -81.9(3) ?
    N2 P1 N3 C17 . . . . 154.9(2) ?
    N1 P1 N3 C17 . . . . 36.2(3) ?
    O2 P1 N3 C16 . . . . 64.9(3) ?
    N2 P1 N3 C16 . . . . -58.3(3) ?
    N1 P1 N3 C16 . . . . -177.0(2) ?
    C6 C1 C2 C3 . . . . 2.2(5) ?
    C7 C1 C2 C3 . . . . 179.4(3) ?
    C1 C2 C3 C4 . . . . -2.0(5) ?
    C2 C3 C4 C5 . . . . 0.5(5) ?
    C2 C3 C4 Br1 . . . . -179.1(2) ?
    C3 C4 C5 C6 . . . . 0.7(6) ?
    Br1 C4 C5 C6 . . . . -179.6(3) ?
    C2 C1 C6 C5 . . . . -0.9(5) ?
    C7 C1 C6 C5 . . . . -178.0(3) ?
    C4 C5 C6 C1 . . . . -0.5(5) ?
    P1 N1 C7 O1 . . . . -10.8(5) ?
    P1 N1 C7 C1 . . . . 169.7(2) ?
    C6 C1 C7 O1 . . . . 150.0(3) ?
    C2 C1 C7 O1 . . . . -27.1(4) ?
    C6 C1 C7 N1 . . . . -30.6(4) ?
    C2 C1 C7 N1 . . . . 152.3(3) ?
    C8 N2 C9 C10 . . . . 76.2(3) ?
    P1 N2 C9 C10 . . . . -104.6(3) ?
    N2 C9 C10 C11 . . . . -111.6(3) ?
    N2 C9 C10 C15 . . . . 71.6(4) ?
    C15 C10 C11 C12 . . . . 1.2(5) ?
    C9 C10 C11 C12 . . . . -175.6(3) ?
    C10 C11 C12 C13 . . . . -0.8(6) ?
    C11 C12 C13 C14 . . . . 0.5(7) ?
    C12 C13 C14 C15 . . . . -0.5(7) ?
    C13 C14 C15 C10 . . . . 1.0(6) ?
    C11 C10 C15 C14 . . . . -1.3(5) ?
    C9 C10 C15 C14 . . . . 175.6(3) ?
    C16 N3 C17 C18 . . . . -65.4(3) ?
    P1 N3 C17 C18 . . . . 82.3(3) ?
    N3 C17 C18 C23 . . . . -85.4(4) ?
    N3 C17 C18 C19 . . . . 93.4(3) ?
    C23 C18 C19 C20 . . . . 0.2(5) ?
    C17 C18 C19 C20 . . . . -178.7(3) ?
    C18 C19 C20 C21 . . . . -0.7(6) ?
    C19 C20 C21 C22 . . . . 1.2(6) ?
    C20 C21 C22 C23 . . . . -1.1(6) ?
    C21 C22 C23 C18 . . . . 0.5(5) ?
    C19 C18 C23 C22 . . . . -0.1(5) ?
    C17 C18 C23 C22 . . . . 178.8(3) ?
loop_
    _geom_hbond_atom_site_label_D
    _geom_hbond_atom_site_label_H
    _geom_hbond_atom_site_label_A
    _geom_hbond_site_symmetry_A
    _geom_hbond_distance_DH
    _geom_hbond_distance_HA
    _geom_hbond_distance_DA
    _geom_hbond_angle_DHA
    N1 H1 O2 3_765 0.86 1.99 2.845(3) 170.4
data_global
_journal_date_recd_electronic     2008-01-09
_journal_date_accepted     2008-02-19
_journal_name_full     'Acta Crystallographica, Section E'
_journal_year     2008
_journal_volume     64
_journal_issue      3
_journal_page_first     o633
_journal_page_last     o633
_journal_paper_category     QO
_journal_coeditor_code     ZL2095
_publ_contact_author_name     'Dehghanpour Saeed'
_publ_contact_author_address
;
Department of Chemistry
Alzahra University
Vanak
Tehran
Iran
;
_publ_contact_author_email     dehganpour_farasha@yahoo.com
_publ_contact_author_fax     '88041344'
_publ_contact_author_phone     '88041344'
_publ_section_title
;\
<i>N</i>,<i>N</i>'-Dibenzyl-<i>N</i>''-(4-bromobenzoyl)-<i>N</i>,<i>N</i>'-\
dimethylphosphoric triamide
;
loop_
    _publ_author_name
    _publ_author_address
    'Saeed Dehghanpour'
;
Department of Chemistry
Alzahra University
Vanak
Tehran
Iran
;
    'Richard Welter'
;
Laboratoire DECMET, UMR CNRS 7513
Universit\'e Louis Pasteur
Strasbourg
France
;
    'Aliou Hamady Barry'
;
D\'epartement de Chimie
Facult\'e des Sciences et Techniques
Universit\'e de Nouakchott
Nouakchott, Mauritania
;
    'Farzaneh Tabasi'
;
Department of Chemistry
Alzahra University
Vanak
Tehran
Iran
;
