# Supplementary material for: N,N′-Dibenzyl-N′′-(4-bromo­benzo­yl)-N,N′-dimethyl­phospho­ric triamide
Source: Acta Crystallogr Sect E Struct Rep Online. 2008 Feb 27;64(Pt 3):o633. doi: 10.1107/S1600536808004777 (PMC2960869; doi:10.1107/S1600536808004777)
Supplement: Supplementary file 2 [file e-64-0o633-Isup2.hkl]

#
# h,k,l, Fc-squared, Fo-squared, sigma(Fo-squared) and status flag
#
data_I
_shelx_title ' CrystalBuilderInfo $monoclinic $P 21/n $-P 2yn $colorless $'
_shelx_refln_list_code          4
_shelx_F_calc_maximum      208.17
_exptl_crystal_F_000      1000.00
_reflns_d_resolution_high  0.7699
 
loop_
 _symmetry_equiv_pos_as_xyz
 'x, y, z'
 '-x+1/2, y+1/2, -z+1/2'
 '-x, -y, -z'
 'x-1/2, -y-1/2, z-1/2'
 
_cell_length_a     9.0140
_cell_length_b    13.2690
_cell_length_c    19.3770
_cell_angle_alpha  90.000
_cell_angle_beta   94.150
_cell_angle_gamma  90.000
 
_shelx_F_squared_multiplier     1.000
 
loop_
 _refln_index_h
 _refln_index_k
 _refln_index_l
 _refln_F_squared_calc
 _refln_F_squared_meas
 _refln_F_squared_sigma
 _refln_observed_status
   2   0   0    43334.63    39341.94   1520.86 o
   4   0   0     3446.43     3171.24    122.18 o
   6   0   0      715.41      786.02     27.50 o
   8   0   0       60.49       41.86     31.40 o
  10   0   0        6.20        2.62     48.79 o
   1   1   0      495.14      435.93      8.33 o
   2   1   0     3763.70     3594.85    138.55 o
   3   1   0      614.01      576.61     17.11 o
   4   1   0      173.66      214.17      9.15 o
   5   1   0     1116.76     1186.57     27.36 o
   6   1   0      429.56      427.56     14.08 o
   7   1   0       37.78       39.48     10.20 o
   8   1   0       28.87       32.65     17.93 o
   9   1   0        2.65        0.45     25.32 o
  10   1   0       13.46       33.17     23.61 o
  11   1   0        0.30      -20.57     45.07 o
   0   2   0     2117.32     2114.11     48.95 o
   1   2   0     7690.38     7227.41    137.98 o
   2   2   0     7717.43     7536.39    137.05 o
   3   2   0       26.68       46.00      3.45 o
   4   2   0       59.67       57.01      4.95 o
   5   2   0      359.86      434.75     11.91 o
   6   2   0       12.96       19.61      6.15 o
   7   2   0      138.10      119.66     14.20 o
   8   2   0        3.38       15.23     30.74 o
   9   2   0      103.37      116.92     31.98 o
  10   2   0        1.35       28.22     27.54 o
  11   2   0       80.47       89.26     33.90 o
   1   3   0     5534.95     5216.87     87.70 o
   2   3   0     1787.86     1863.95     35.52 o
   3   3   0     4811.62     4753.90     82.48 o
   4   3   0      197.08      209.30     16.86 o
   5   3   0      801.78      844.13     24.92 o
   6   3   0      197.74      210.56     17.52 o
   7   3   0       26.62       34.83      8.78 o
   8   3   0       23.33       17.21      9.62 o
   9   3   0        3.94        3.89     20.29 o
  10   3   0       17.98       67.77     39.31 o
  11   3   0        0.06      -15.83     64.49 o
   0   4   0     5683.57     5553.03    122.61 o
   1   4   0     2187.56     2211.19     44.86 o
   2   4   0     2006.27     1962.30     43.83 o
   3   4   0      385.14      424.50     20.11 o
   4   4   0       87.81       91.59      5.46 o
   5   4   0        7.72        9.97      6.16 o
   6   4   0      128.46      122.00     14.27 o
   7   4   0      141.12      147.42     13.21 o
   8   4   0       28.73       49.38     19.69 o
   9   4   0        1.98       22.62     18.32 o
  10   4   0       22.67       31.75     29.27 o
  11   4   0       10.11       57.00     34.05 o
   1   5   0     5361.03     5055.67     98.40 o
   2   5   0       23.71       25.86      4.99 o
   3   5   0    12297.81    12476.81    201.83 o
   4   5   0      160.37      170.89      8.02 o
   5   5   0     2237.23     2300.05     54.54 o
   6   5   0        0.20        2.18      9.66 o
   7   5   0      281.53      287.33     23.85 o
   8   5   0       56.68       44.94     13.55 o
   9   5   0        4.99       -3.13     13.73 o
  10   5   0        0.38       -5.58     12.14 o
  11   5   0        0.01       20.35     38.02 o
   0   6   0    43121.87    42502.06   1804.47 o
   1   6   0      676.89      658.38     16.57 o
   2   6   0     5790.60     5838.64    118.98 o
   3   6   0      270.32      261.94      8.84 o
   4   6   0      614.96      565.45     17.50 o
   5   6   0       42.52       48.87     11.36 o
   6   6   0       14.41        4.35     10.35 o
   7   6   0       78.17       87.16     13.67 o
   8   6   0        2.49      -14.80     14.80 o
   9   6   0       13.13       -2.11     18.27 o
  10   6   0        0.00       42.90     71.69 o
   1   7   0      662.71      587.67     11.75 o
   2   7   0       46.29       32.12      4.56 o
   3   7   0     1309.12     1345.26     30.10 o
   4   7   0       68.86       67.22      7.55 o
   5   7   0      110.70      105.80      8.87 o
   6   7   0       24.70        1.27      8.92 o
   7   7   0       38.00       40.61     16.26 o
   8   7   0        9.32       38.15     14.16 o
   9   7   0        5.62      -16.87     16.87 o
  10   7   0        6.94      -23.55     46.96 o
   0   8   0     6907.29     6512.20    215.96 o
   1   8   0      827.90      917.19     24.68 o
   2   8   0    11162.74    11295.01    317.06 o
   3   8   0       81.58      110.07      8.29 o
   4   8   0     1829.01     1913.46     63.82 o
   5   8   0       25.74       25.37     10.52 o
   6   8   0      604.01      618.24     36.61 o
   7   8   0        6.80        8.21     23.69 o
   8   8   0       26.78       32.80     35.81 o
   9   8   0        0.06       22.20     19.07 o
  10   8   0        5.66        7.72     42.91 o
   1   9   0      534.85      498.26     14.09 o
   2   9   0        0.40        6.72      4.46 o
   3   9   0      232.82      247.08     12.37 o
   4   9   0       12.91       15.45     29.81 o
   5   9   0       28.19       39.19      8.84 o
   6   9   0      389.76      372.38     44.97 o
   7   9   0       74.79       56.10     28.58 o
   8   9   0        5.73      -15.76     15.76 o
   9   9   0        1.14       37.04     26.82 o
   0  10   0     6366.36     6458.57    203.75 o
   1  10   0        0.48       12.41      5.65 o
   2  10   0     2210.46     2317.24     71.16 o
   3  10   0      358.68      316.72     16.80 o
   4  10   0      548.58      572.02     35.41 o
   5  10   0       26.79       53.93     15.37 o
   6  10   0      134.07      108.14     17.88 o
   7  10   0        0.02        1.03     27.67 o
   8  10   0       13.19       37.59     43.30 o
   9  10   0       38.48       63.54     44.54 o
   1  11   0     1750.28     1788.70     52.31 o
   2  11   0      125.34      113.90     13.14 o
   3  11   0     2559.25     2881.73     92.70 o
   4  11   0      110.80       68.75     22.12 o
   5  11   0       48.67       42.87     19.82 o
   6  11   0       71.38      123.21     29.14 o
   7  11   0       27.41       35.82     21.21 o
   8  11   0        1.07        4.95     50.82 o
   0  12   0       28.13       24.10      7.89 o
   1  12   0       12.14       28.71      7.90 o
   2  12   0      133.68      123.44     23.47 o
   3  12   0       13.65       38.84     14.53 o
   5  12   0        1.48       28.65     32.57 o
   6  12   0       10.27       34.81     28.49 o
   7  12   0        0.91        1.31     33.10 o
   8  12   0       16.62      -36.50     58.61 o
   1  13   0     2025.82     2005.07     73.32 o
   2  13   0      119.50      117.51     18.95 o
   3  13   0      832.05      965.59     43.28 o
   4  13   0        7.57       41.14     26.32 o
   5  13   0      238.88      251.66     45.13 o
   6  13   0        5.03       53.84     41.14 o
   7  13   0        3.13       25.79     48.06 o
   0  14   0     1687.09     1632.19    137.36 o
   1  14   0       31.59       17.54     19.83 o
   2  14   0      685.97      715.24     42.59 o
   3  14   0        6.27       64.47     25.74 o
   4  14   0      142.43      141.46     40.92 o
   5  14   0        0.42       30.99     28.15 o
   6  14   0       27.75       28.35     26.69 o
   1  15   0      403.44      374.46     35.61 o
   2  15   0        2.42       45.01     33.66 o
   3  15   0       27.15       58.74     77.05 o
   4  15   0        2.66       -8.99     48.40 o
   5  15   0        1.13       -3.82     36.37 o
   0  16   0     1532.67     1676.27    168.75 o
   1  16   0        2.72       35.04     34.31 o
   2  16   0      547.14      566.43     70.64 o
   3  16   0       32.04       54.94     69.20 o
   4  16   0      118.71      394.28    228.40 o
   1  17   0       23.35       57.69     55.99 o
 -11   0   1        1.57      -26.03     49.45 o
  -9   0   1       82.06      100.34     29.70 o
  -7   0   1     1945.71     2027.77     91.49 o
  -5   0   1      296.30      328.35     30.09 o
  -3   0   1     1424.81     1354.25     42.80 o
  -1   0   1     5746.36     5141.89    203.34 o
   1   0   1    16095.43    15346.38    506.45 o
   3   0   1    19595.63    19538.17    546.08 o
   5   0   1     2045.09     1997.96     94.71 o
   7   0   1      433.55      391.40     51.54 o
   9   0   1        1.01      -23.55     26.29 o
 -11   1   1      114.94       52.44     54.35 o
 -10   1   1        0.80       36.50     41.99 o
  -9   1   1       49.44       47.22     26.83 o
  -8   1   1        2.26        6.02      9.22 o
  -7   1   1      462.75      502.05     28.26 o
  -6   1   1      351.85      391.24     18.72 o
  -5   1   1      144.74      175.98     15.35 o
  -4   1   1       16.42       20.50      6.15 o
  -3   1   1     1972.77     1914.34     45.79 o
  -2   1   1     6312.88     5999.48    137.14 o
  -1   1   1      140.70      165.21      7.85 o
   0   1   1     5435.21     4911.23    159.96 o
   1   1   1        5.81        4.81      1.21 o
   2   1   1     3512.53     3361.55     74.32 o
   3   1   1       84.54       79.21     14.65 o
   4   1   1       90.71      102.24      8.27 o
   5   1   1      815.36      881.92     24.99 o
   6   1   1       68.20       67.02      7.83 o
   7   1   1      433.57      418.98     22.57 o
   8   1   1        0.46       24.17     75.87 o
   9   1   1       11.48       -5.23     31.26 o
  10   1   1        0.04       17.34     30.71 o
  11   1   1        2.27       -1.31     34.40 o
 -11   2   1       14.37      -16.01     38.46 o
 -10   2   1       19.13       -7.06     24.20 o
  -9   2   1       13.15      -19.18     20.89 o
  -8   2   1       56.20       72.66     10.16 o
  -7   2   1        4.63       -1.96      8.98 o
  -6   2   1      752.74      805.37     20.98 o
  -5   2   1     1820.73     2011.13     50.89 o
  -4   2   1        5.91        9.33     10.42 o
  -3   2   1     1001.99     1009.69     24.03 o
  -2   2   1     3507.77     3431.42     72.03 o
  -1   2   1       53.56       47.66      2.16 o
   0   2   1      197.98      222.02      5.52 o
   1   2   1     1402.10     1461.91     29.12 o
   2   2   1     6165.78     6199.76    107.31 o
   3   2   1    21307.17    21507.71    430.84 o
   4   2   1      493.97      518.98     15.06 o
   5   2   1     4963.88     5451.95    122.76 o
   6   2   1       94.57      103.91      8.26 o
   7   2   1        1.27       -8.50     16.88 o
   8   2   1       30.16       58.58     19.86 o
   9   2   1       23.78       64.75     20.80 o
  10   2   1        0.03      -36.50     36.50 o
  11   2   1        5.90       32.88     32.75 o
 -11   3   1        0.00       32.68     29.94 o
 -10   3   1        7.88      -15.83     30.22 o
  -9   3   1       71.42       77.62     15.03 o
  -8   3   1       16.47        5.61     16.25 o
  -7   3   1      120.15      139.09     19.16 o
  -6   3   1       10.34       13.83      7.41 o
  -5   3   1       10.02       13.07      4.13 o
  -4   3   1      542.74      539.63     13.90 o
  -3   3   1      228.37      210.27      7.05 o
  -2   3   1    11140.74    10788.89    232.64 o
  -1   3   1      256.47      249.99      8.68 o
   0   3   1    17835.37    16859.44    384.52 o
   1   3   1      221.27      226.68      5.17 o
   2   3   1     2785.69     2696.81     49.13 o
   3   3   1       17.97       20.19      4.33 o
   4   3   1     1321.14     1165.18     25.30 o
   5   3   1      654.67      687.07     19.58 o
   6   3   1     1552.01     1634.20     49.27 o
   7   3   1      141.95      133.48     11.27 o
   8   3   1      335.86      346.42     34.30 o
   9   3   1        4.09      -16.96     23.90 o
  10   3   1        2.06       42.73     32.00 o
  11   3   1       12.83        0.96     52.98 o
 -11   4   1        0.12       45.74     44.48 o
 -10   4   1        5.96      -24.20     24.20 o
  -9   4   1        5.49       26.22     19.86 o
  -8   4   1       20.96       23.88      9.57 o
  -7   4   1        1.00       10.01     13.92 o
  -6   4   1      226.65      225.60     10.24 o
  -5   4   1      495.94      490.14     16.70 o
  -4   4   1      792.93      877.83     24.51 o
  -3   4   1     3544.90     3770.56     77.23 o
  -2   4   1      269.89      248.77      6.90 o
  -1   4   1      711.39      769.02     16.20 o
   0   4   1     1660.16     1560.23     27.08 o
   1   4   1      237.93      272.12      7.74 o
   2   4   1      105.55      108.90      7.52 o
   3   4   1       85.75       88.32      8.19 o
   4   4   1      215.70      208.17      7.30 o
   5   4   1      345.69      376.27     12.57 o
   6   4   1       87.50       83.16     11.02 o
   7   4   1       41.84       31.66      9.80 o
   8   4   1       31.51       45.56     11.50 o
   9   4   1        3.05       -7.08     26.44 o
  10   4   1       24.70       18.96     38.72 o
  11   4   1        0.26       17.01     37.94 o
 -11   5   1       20.12       16.03     27.79 o
 -10   5   1        3.06       -9.27     25.51 o
  -9   5   1       35.09       17.63     24.15 o
  -8   5   1        4.09        9.53     15.43 o
  -7   5   1       17.62        5.36     13.96 o
  -6   5   1        1.96       -5.47      5.47 o
  -5   5   1      197.31      181.74      8.96 o
  -4   5   1      254.17      294.74      9.42 o
  -3   5   1      348.18      368.66      9.86 o
  -2   5   1        5.29        9.21      4.41 o
  -1   5   1      225.90      200.59      5.64 o
   0   5   1     3064.07     3197.28     52.11 o
   1   5   1        2.76        7.37      3.82 o
   2   5   1     1574.07     1484.01     35.04 o
   3   5   1      317.45      349.20     10.56 o
   4   5   1     1750.39     1813.77     39.78 o
   5   5   1        8.31        8.47      6.80 o
   6   5   1     1059.22     1116.08     41.74 o
   7   5   1        3.61       -3.43     11.01 o
   8   5   1       16.15        5.29     14.02 o
   9   5   1        0.00      -11.21     28.19 o
  10   5   1       49.92       24.02     28.64 o
  11   5   1        1.29        6.72     38.94 o
 -10   6   1       11.01      -14.39     51.15 o
  -9   6   1       33.34       56.16    185.69 o
  -8   6   1        0.29      -16.27     16.27 o
  -7   6   1      209.30      228.87     16.33 o
  -6   6   1      459.96      443.13     24.02 o
  -5   6   1      181.30      183.93     11.72 o
  -4   6   1      385.27      404.04     10.41 o
  -3   6   1      963.82     1021.02     22.95 o
  -2   6   1      510.96      482.65     12.04 o
  -1   6   1     1037.68     1148.64     21.16 o
   0   6   1      445.55      458.67      9.24 o
   1   6   1     6336.14     6859.98    107.01 o
   2   6   1       87.84      102.66      5.79 o
   3   6   1     2566.96     2537.72     59.86 o
   4   6   1       67.67       73.18      8.95 o
   5   6   1      324.15      290.06     12.94 o
   6   6   1        0.14        5.24      8.69 o
   7   6   1       81.96       88.36     16.69 o
   8   6   1        0.50        1.85     14.78 o
   9   6   1        4.69        2.28     15.88 o
  10   6   1        2.61       34.14     62.86 o
 -10   7   1        0.79       85.03     87.38 o
  -9   7   1       10.14       22.98     66.10 o
  -8   7   1        3.74       -2.93     10.13 o
  -7   7   1       55.20       45.18     10.95 o
  -6   7   1        9.19       19.43     10.07 o
  -5   7   1      381.30      372.57     14.93 o
  -4   7   1      103.11      107.58      7.49 o
  -3   7   1      414.42      389.46     15.81 o
  -2   7   1       82.53       74.92      5.88 o
  -1   7   1     1265.22     1459.66     32.00 o
   0   7   1       90.87       81.29      6.35 o
   1   7   1       60.06       92.60      3.96 o
   2   7   1      129.53      149.43     10.61 o
   3   7   1      484.31      481.25     13.27 o
   4   7   1        8.51        7.56      7.43 o
   5   7   1       33.54       47.25      9.08 o
   6   7   1       25.48       20.78     12.84 o
   7   7   1       62.94       42.29     15.32 o
   8   7   1        6.91       22.46     22.90 o
   9   7   1        5.58       -2.96     17.57 o
  10   7   1        7.28       -9.32     21.56 o
 -10   8   1        0.02      147.69     66.85 o
  -9   8   1        0.38       26.77     23.61 o
  -8   8   1        0.62       -4.76      9.94 o
  -7   8   1       10.15       27.13     11.67 o
  -6   8   1      267.90      232.08     17.63 o
  -5   8   1      174.48      173.07      9.15 o
  -4   8   1      437.85      471.59     20.03 o
  -3   8   1      388.03      370.48     10.72 o
  -2   8   1       28.79       28.03      6.72 o
  -1   8   1      651.62      610.40     17.72 o
   0   8   1        0.20        8.51      4.20 o
   1   8   1     4212.01     4244.73    101.40 o
   2   8   1       14.96       27.98      6.05 o
   3   8   1     7650.72     8105.73    206.14 o
   4   8   1      279.25      274.57     22.62 o
   5   8   1     3475.98     3559.47    148.39 o
   6   8   1       24.90       20.04      9.56 o
   7   8   1       83.57       94.24     21.94 o
   8   8   1        2.49       13.73     34.38 o
   9   8   1       29.66       21.03     25.44 o
  10   8   1        2.54       -2.62     47.36 o
  -9   9   1       33.17       11.24     24.88 o
  -8   9   1       68.18       47.63     23.90 o
  -7   9   1        9.54        8.16     17.64 o
  -6   9   1      120.24      134.45     15.89 o
  -5   9   1      106.50      107.79     16.19 o
  -4   9   1     1114.51     1168.11     35.16 o
  -3   9   1        2.41        5.04      6.29 o
  -2   9   1     1081.46     1106.70     27.38 o
  -1   9   1        0.07        8.18      4.70 o
   0   9   1       49.85       47.49      4.87 o
   1   9   1        0.44       -3.99      8.48 o
   2   9   1       11.32        3.68      8.94 o
   3   9   1       72.50       96.17     10.81 o
   4   9   1      293.38      283.02      9.74 o
   5   9   1      109.04      103.95     11.59 o
   6   9   1      118.37      114.39     19.32 o
   7   9   1      124.15      127.94     18.48 o
   8   9   1       12.39       -5.42     18.26 o
   9   9   1        2.65       14.97     28.19 o
  -9  10   1       26.53       -0.77     25.44 o
  -8  10   1       12.60        7.48     13.02 o
  -7  10   1        0.33      -12.29     14.03 o
  -6  10   1       71.03       65.81     18.41 o
  -5  10   1       27.25       24.46      8.29 o
  -4  10   1      428.44      396.55     18.81 o
  -3  10   1        8.99       16.96     11.52 o
  -2  10   1        7.02        9.91      5.43 o
  -1  10   1      375.85      347.96     12.54 o
   0  10   1       12.17       25.91      5.74 o
   1  10   1     1499.21     1583.11     54.99 o
   2  10   1      252.52      238.12     23.97 o
   3  10   1      611.79      640.68     29.77 o
   4  10   1       15.72        3.28     11.69 o
   5  10   1       32.03       33.55      6.56 o
   6  10   1        9.87       -5.87     12.13 o
   7  10   1       90.88      134.76     25.99 o
   8  10   1        0.63       -1.31     33.10 o
   9  10   1        2.62       -6.36     15.63 o
  -9  11   1        1.76      -18.18     56.25 o
  -8  11   1       25.38       26.89     49.06 o
  -7  11   1       22.89      130.67     60.24 o
  -6  11   1       11.50       14.43     20.21 o
  -5  11   1       73.27       75.07     19.38 o
  -4  11   1        1.91        3.58     14.17 o
  -3  11   1      242.63      237.74     10.95 o
  -2  11   1      377.88      350.67     16.82 o
  -1  11   1       26.44       26.82     16.53 o
   0  11   1      751.53      807.79     22.41 o
   1  11   1       19.85       20.84     11.21 o
   2  11   1     1217.18     1396.33     44.54 o
   3  11   1      109.09      141.64     15.43 o
   4  11   1      576.55      601.68     25.99 o
   5  11   1        9.07       16.66     18.81 o
   6  11   1      142.78      145.87     24.46 o
   7  11   1      105.44      151.13     28.82 o
   8  11   1        9.23        1.54     12.07 o
  -8  12   1       14.81       17.10     28.67 o
  -7  12   1        3.61       22.98     31.49 o
  -6  12   1        2.10       26.77     21.00 o
  -5  12   1      362.35      382.84     33.88 o
  -4  12   1       32.70       13.08     28.78 o
  -3  12   1      340.73      338.30     60.04 o
  -2  12   1       80.72       68.23     16.56 o
  -1  12   1       21.96       11.63      9.46 o
   0  12   1      260.91      273.47     12.25 o
   1  12   1       57.34       70.12     12.09 o
   2  12   1        0.93        5.55     15.63 o
   3  12   1       20.33       35.84     13.85 o
   4  12   1        0.46       20.01     18.16 o
   5  12   1       27.97       34.91     17.27 o
   6  12   1       10.57       48.27     54.81 o
   7  12   1        3.35       -7.85     24.40 o
   8  12   1       11.44       13.08     40.55 o
  -7  13   1        1.15       -3.48     24.49 o
  -6  13   1        0.36        3.20     22.40 o
  -5  13   1        5.23       12.89     24.20 o
  -4  13   1        2.42       -3.94     17.59 o
  -3  13   1      195.30      223.82     26.35 o
  -2  13   1      189.69      196.95     18.98 o
  -1  13   1        1.93       16.33     16.05 o
   0  13   1      614.27      578.81     26.54 o
   1  13   1        7.24       21.03     15.77 o
   2  13   1      396.19      445.68     32.18 o
   3  13   1        3.74       15.66     18.79 o
   4  13   1      419.47      400.34     26.59 o
   5  13   1       46.41       41.73     32.12 o
   6  13   1      210.65      164.97     38.44 o
   7  13   1        0.02       32.70     57.43 o
  -6  14   1       15.96       -3.56     21.77 o
  -5  14   1       18.35       -7.72     62.40 o
  -4  14   1      139.68      189.58     36.04 o
  -3  14   1       22.33       59.83     23.64 o
  -2  14   1        1.57       -9.49     11.20 o
  -1  14   1        2.59       30.16     31.72 o
   0  14   1       14.86        6.93     58.28 o
   1  14   1       93.78      122.10     20.32 o
   2  14   1      129.47      130.02     20.09 o
   3  14   1      269.43      241.88     47.22 o
   4  14   1        0.95       10.69     19.94 o
   5  14   1       95.06      132.59     36.42 o
   6  14   1        5.82       36.50     44.61 o
  -5  15   1        3.48       26.92     33.59 o
  -4  15   1       43.75       49.71     51.02 o
  -3  15   1       56.50       41.86     48.27 o
  -2  15   1       85.15      101.77     37.94 o
  -1  15   1       18.09       75.69     35.84 o
   0  15   1       24.81        0.24     49.12 o
   1  15   1       24.50      -34.64     62.79 o
   2  15   1        9.54      109.97     36.04 o
   3  15   1       21.64       47.87     24.08 o
   4  15   1        5.47       65.67     51.02 o
   5  15   1        4.99      -10.30     31.02 o
  -4  16   1        5.36      121.66    114.86 o
  -3  16   1      128.09      150.31     55.86 o
  -1  16   1      177.20      133.58     47.68 o
   0  16   1        0.02       48.69     43.92 o
   1  16   1      285.37      309.12     49.81 o
   2  16   1        1.78       -1.83     37.04 o
   3  16   1      576.07      568.13     67.24 o
   4  16   1        1.99      -60.31     60.31 o
  -1  17   1        4.88      124.14     63.71 o
   0  17   1       37.62      -10.33     58.74 o
   1  17   1        0.12      -46.59     49.39 o
 -10   0   2        2.71       19.49     26.16 o
  -6   0   2       27.32       29.37     11.80 o
  -4   0   2      195.65      217.85     13.11 o
   0   0   2      104.52      118.96      4.93 o
   2   0   2      405.42      478.79     17.90 o
   4   0   2     1694.90     1741.76     51.05 o
   6   0   2     1171.99     1168.14     66.30 o
   8   0   2      314.33      307.68     36.76 o
  10   0   2       92.95      176.21     48.01 o
 -11   1   2        2.33       95.10     40.09 o
 -10   1   2       13.58       -7.18     31.33 o
  -9   1   2        9.90       18.18     17.48 o
  -8   1   2       63.63       79.33     11.04 o
  -7   1   2        1.24       15.21     18.25 o
  -6   1   2        2.24        5.92     12.25 o
  -5   1   2     1661.05     1712.45     45.22 o
  -4   1   2       38.03       19.16      7.85 o
  -3   1   2     9731.10     9489.73    237.42 o
  -2   1   2     5873.37     5533.56    132.20 o
  -1   1   2      759.18      735.03     18.13 o
   0   1   2     4775.92     4203.42    115.00 o
   1   1   2    16788.82    15656.09    538.51 o
   2   1   2    16839.43    16391.97    336.00 o
   3   1   2    14426.53    14536.63    264.41 o
   4   1   2        0.63        3.26      5.47 o
   5   1   2     1449.10     1496.76     43.71 o
   6   1   2        2.06       39.94     13.29 o
   7   1   2      331.47      347.04     22.89 o
   8   1   2        1.37       -4.64     14.41 o
   9   1   2        0.10        5.28     17.70 o
  10   1   2       53.05       66.97     26.82 o
  11   1   2        0.73       23.12     45.00 o
 -11   2   2        3.66      -17.01     34.01 o
 -10   2   2       44.27       51.93     32.32 o
  -9   2   2      103.55      148.07     29.43 o
  -8   2   2       34.76       34.75     17.71 o
  -7   2   2      238.52      257.13     24.28 o
  -6   2   2      213.08      213.66     14.24 o
  -5   2   2       51.76       49.46      8.43 o
  -4   2   2    15601.77    15976.82    341.70 o
  -3   2   2     1220.26     1185.41     31.12 o
  -2   2   2    36026.45    31652.13    704.07 o
  -1   2   2    30873.11    26654.93    629.83 o
   0   2   2     3602.79     3462.21    108.04 o
   1   2   2     2459.09     2530.61     52.96 o
   2   2   2       18.93       17.99      2.99 o
   3   2   2     1641.88     1652.69     30.48 o
   4   2   2     1197.25     1313.44     27.91 o
   5   2   2      236.00      227.59      9.19 o
   6   2   2        7.07       22.38     13.02 o
   7   2   2      229.87      203.21     25.24 o
   8   2   2        4.47      -17.01     35.19 o
   9   2   2       85.68       97.13     22.89 o
  10   2   2       15.86      -10.21     24.33 o
  11   2   2        2.66       16.31     51.56 o
 -11   3   2        3.86        4.63     26.35 o
 -10   3   2        1.04      -19.65     19.65 o
  -9   3   2        9.31       -9.33     15.12 o
  -8   3   2       26.91       36.52     15.44 o
  -7   3   2      394.23      363.55     24.71 o
  -6   3   2      660.08      727.77     28.52 o
  -5   3   2      247.85      220.37      8.69 o
  -4   3   2     1302.15     1411.51     37.98 o
  -3   3   2      496.60      437.31     11.80 o
  -2   3   2      304.89      323.17     23.05 o
  -1   3   2     7485.89     6989.37    163.47 o
   0   3   2      121.11       96.91      4.85 o
   1   3   2     5489.46     5209.41    116.57 o
   2   3   2    10685.98    10603.59    185.72 o
   3   3   2     1216.52     1299.92     23.84 o
   4   3   2       35.67       54.41     10.14 o
   5   3   2      157.87      164.14     10.54 o
   6   3   2      114.07      115.19     10.05 o
   7   3   2      334.09      302.05     26.89 o
   8   3   2       19.18        2.45     26.75 o
   9   3   2       12.20        8.49     20.21 o
  10   3   2        0.64       27.31     23.02 o
  11   3   2        4.64        2.34     35.51 o
 -11   4   2        3.71        8.20     33.88 o
 -10   4   2       11.40       14.54     24.70 o
  -9   4   2        0.01      -19.29     19.84 o
  -8   4   2        1.73      -27.47     37.94 o
  -7   4   2       27.87       31.37      6.69 o
  -6   4   2      107.26       98.39      7.23 o
  -5   4   2       72.38       79.32     13.76 o
  -4   4   2      207.17      192.40      7.66 o
  -3   4   2      567.36      533.21     19.92 o
  -2   4   2    15040.16    14500.37    507.46 o
  -1   4   2      361.56      348.83     10.65 o
   0   4   2    18906.81    17894.17    338.74 o
   1   4   2      791.74      786.45     19.40 o
   2   4   2     2218.79     2095.37     39.15 o
   3   4   2        1.28        3.81      3.36 o
   4   4   2      832.29      881.42     22.94 o
   5   4   2       20.20       37.41      6.07 o
   6   4   2      207.40      217.07     16.52 o
   7   4   2       65.74       56.76     17.01 o
   8   4   2      191.75      186.08     25.67 o
   9   4   2       11.26        7.62     11.80 o
  10   4   2       76.79       72.20     45.26 o
  11   4   2        0.75      -15.83     32.83 o
 -11   5   2        4.23       13.08     41.86 o
 -10   5   2        8.77      -17.13     25.30 o
  -9   5   2       16.79       16.77     15.73 o
  -8   5   2       64.62       62.41     14.14 o
  -7   5   2       22.09       37.18     20.85 o
  -6   5   2      206.32      183.86     10.82 o
  -5   5   2      510.29      539.34     21.74 o
  -4   5   2       67.23       56.41      6.39 o
  -3   5   2      160.20      148.47      7.91 o
  -2   5   2       41.41       50.48      4.53 o
  -1   5   2      777.54      709.78     14.19 o
   0   5   2     2802.66     2909.66     50.23 o
   1   5   2       94.72       89.84      5.96 o
   2   5   2      255.02      306.32      8.92 o
   3   5   2        7.78       26.39      4.98 o
   4   5   2       56.66       97.12      6.40 o
   5   5   2       29.73       29.74      7.55 o
   6   5   2       61.61       39.57      8.07 o
   7   5   2        1.95       -8.09      8.09 o
   8   5   2        2.99       10.98     16.03 o
   9   5   2       25.39       57.52     22.99 o
  10   5   2       11.04       26.50     39.44 o
  11   5   2        4.88       24.86     37.94 o
 -10   6   2        4.64       -4.37     27.88 o
  -9   6   2        0.02        5.80     15.18 o
  -8   6   2       99.35       83.21     20.41 o
  -7   6   2      139.96      139.26     11.87 o
  -6   6   2      484.25      520.06     21.50 o
  -5   6   2       88.74       81.83      6.85 o
  -4   6   2      702.22      716.80     21.66 o
  -3   6   2     1055.54     1140.97     35.91 o
  -2   6   2    10128.92    10268.58    239.36 o
  -1   6   2      506.95      471.30     10.20 o
   0   6   2     8866.65     8889.04    148.03 o
   1   6   2      938.67      918.37     20.19 o
   2   6   2     1434.32     1411.91     35.38 o
   3   6   2     1624.91     1659.83     35.07 o
   4   6   2        7.93        7.03      5.37 o
   5   6   2      862.96      943.92     33.03 o
   6   6   2      138.95      129.42     13.63 o
   7   6   2      195.00      183.37     15.45 o
   8   6   2       16.21       14.27     12.08 o
   9   6   2        2.78        2.62     22.37 o
 -10   7   2        0.94       -7.42     21.47 o
  -9   7   2       45.42       27.48     19.98 o
  -8   7   2        0.79      -12.76     12.76 o
  -7   7   2       40.13       20.94     11.31 o
  -6   7   2      347.22      340.16     26.68 o
  -5   7   2     1490.46     1520.21     44.54 o
  -4   7   2      133.09      143.27     15.67 o
  -3   7   2     3207.74     3243.28     66.90 o
  -2   7   2      689.61      735.43     14.19 o
  -1   7   2     2749.07     2674.14     53.12 o
   0   7   2      131.66      126.65      6.29 o
   1   7   2    15190.61    15607.43    346.78 o
   2   7   2     3108.62     3548.47     82.32 o
   3   7   2     4049.60     4058.19    121.58 o
   4   7   2      100.12       88.82      8.84 o
   5   7   2      485.32      436.70     17.88 o
   6   7   2      108.18       98.12     13.60 o
   7   7   2      111.72       97.46     12.76 o
   8   7   2        1.72      -36.50     36.50 o
   9   7   2        4.13      -26.03     31.40 o
  10   7   2       16.31       26.66     23.47 o
 -10   8   2       44.42       22.11     48.27 o
  -9   8   2        1.41       27.97     19.57 o
  -8   8   2       96.54      110.43     26.87 o
  -7   8   2       15.80       -2.41     10.99 o
  -6   8   2      203.30      192.92     16.73 o
  -5   8   2        9.95        0.98      6.76 o
  -4   8   2     4282.01     4398.01    116.04 o
  -3   8   2      391.60      424.39     14.65 o
  -2   8   2     1836.55     1816.58     38.59 o
  -1   8   2      136.76      158.85      6.83 o
   0   8   2      855.88      876.05     17.34 o
   1   8   2       45.28       41.32      7.03 o
   2   8   2       14.29       29.52      8.74 o
   3   8   2        5.39        5.43      8.51 o
   4   8   2      898.34      873.94     30.13 o
   5   8   2        0.35       -8.54      8.54 o
   6   8   2      263.95      260.47     23.99 o
   7   8   2       36.91       25.23     12.58 o
   8   8   2      142.54      168.14     30.04 o
  10   8   2       49.45       95.36     48.01 o
  -9   9   2       36.92       54.13     30.10 o
  -8   9   2       41.81      -23.26     25.06 o
  -7   9   2       14.18       19.43     15.04 o
  -6   9   2      332.43      301.99     44.48 o
  -5   9   2      878.69      868.63     29.95 o
  -4   9   2      103.79      120.92     11.40 o
  -3   9   2     1154.21     1148.58     26.65 o
  -2   9   2        0.76       12.88      5.72 o
  -1   9   2     3433.30     3463.42     71.47 o
   0   9   2      105.61       77.53      6.74 o
   1   9   2     2398.51     2331.45     65.56 o
   2   9   2     1541.66     1541.60     54.70 o
   3   9   2     2011.06     1901.01    100.02 o
   4   9   2      250.16      236.72     19.22 o
   5   9   2       24.26       32.67      6.41 o
   6   9   2        8.53       16.44      9.19 o
   7   9   2        1.79       25.46     13.34 o
   8   9   2        1.04       -2.72     33.95 o
   9   9   2       28.30       33.88     39.11 o
  -9  10   2       23.40       48.93     27.02 o
  -8  10   2       41.59       69.20     39.11 o
  -7  10   2       67.61       70.68     25.94 o
  -6  10   2       58.66       67.07     16.47 o
  -5  10   2       19.56       32.01      9.57 o
  -4  10   2       40.71       30.54     10.94 o
  -3  10   2     1007.02     1011.72     35.80 o
  -2  10   2      623.24      557.38     20.75 o
  -1  10   2       60.64       69.08      7.04 o
   0  10   2     2246.44     2217.41     58.77 o
   1  10   2      254.81      290.19     18.42 o
   2  10   2      169.07      152.40     13.56 o
   3  10   2      703.20      607.71     30.79 o
   4  10   2      166.45      172.00     28.96 o
   5  10   2       14.28       15.79     26.69 o
   6  10   2        0.74      -17.21     30.09 o
   7  10   2      107.64      104.13     23.75 o
   8  10   2        2.66       -4.23     21.92 o
   9  10   2        1.40       70.38     40.68 o
  -9  11   2        0.13      -10.33     49.32 o
  -8  11   2       30.80       65.31     30.76 o
  -7  11   2       16.74       47.81     24.10 o
  -6  11   2        0.16       -9.02     46.24 o
  -5  11   2      148.53      147.14     20.08 o
  -4  11   2        0.04       22.75     15.11 o
  -3  11   2      406.64      416.21     16.77 o
  -2  11   2       93.46       97.84     13.69 o
  -1  11   2     1233.26     1304.08     42.83 o
   0  11   2      690.20      641.62     20.50 o
   1  11   2      959.71      901.95     39.56 o
   2  11   2       21.91       24.51      9.74 o
   3  11   2      109.76      106.57     13.99 o
   4  11   2      152.55      176.64     21.58 o
   5  11   2        0.08       39.11     27.60 o
   6  11   2        4.27       11.58     41.73 o
   7  11   2        4.47       17.56     23.62 o
   8  11   2        6.06        2.24     32.67 o
  -8  12   2       24.55       21.65     30.02 o
  -7  12   2        9.70        9.05     22.17 o
  -6  12   2      142.25      187.69     84.90 o
  -5  12   2       13.41       -2.07     38.00 o
  -4  12   2      648.71      651.35     32.38 o
  -3  12   2       44.45       48.78     16.50 o
  -2  12   2     1630.82     1724.31     52.66 o
  -1  12   2        3.05       13.01     10.97 o
   0  12   2     2108.20     2205.06     62.14 o
   1  12   2      151.55      111.25     15.72 o
   2  12   2      849.34      849.65     41.53 o
   3  12   2        4.04        2.99     20.17 o
   4  12   2      271.84      234.01     21.86 o
   5  12   2        1.72      -44.35     44.35 o
   6  12   2        2.94      -13.62     17.75 o
   7  12   2       33.99       18.52     34.51 o
   8  12   2        8.11      -18.12     19.50 o
  -7  13   2       38.25       45.79     31.26 o
  -6  13   2       18.13      -18.18     40.42 o
  -5  13   2       72.03       57.69     45.65 o
  -4  13   2       87.34      115.15     25.45 o
  -3  13   2      345.98      339.81     31.79 o
  -2  13   2       14.73        4.58     12.53 o
  -1  13   2      543.37      477.54     23.94 o
   0  13   2       13.49       16.28      7.38 o
   1  13   2      104.38      119.05     16.76 o
   2  13   2       11.17       18.16     14.74 o
   3  13   2        6.36       31.41     25.38 o
   4  13   2        9.16      -15.65     21.56 o
   5  13   2       24.89       30.65     31.26 o
   6  13   2        0.67       -2.26     43.17 o
   7  13   2       13.35       35.40     28.10 o
  -6  14   2       11.49       41.86     49.58 o
  -5  14   2       15.38       48.69     18.49 o
  -4  14   2      297.37      304.45     32.27 o
  -3  14   2      126.46      197.92     57.95 o
  -2  14   2      837.30      761.56     51.58 o
  -1  14   2      393.89      420.29     39.27 o
   0  14   2      497.40      454.84     33.02 o
   1  14   2       80.60       63.93     16.91 o
   2  14   2      143.54      139.58     28.59 o
   3  14   2       67.28       59.11     34.54 o
   4  14   2        4.91       29.92     36.89 o
   5  14   2       53.62       47.84     32.12 o
   6  14   2        0.67      -38.44     38.44 o
  -5  15   2       88.57      190.86     90.00 o
  -4  15   2       32.77       61.61     43.17 o
  -3  15   2      446.88      535.82     70.38 o
  -2  15   2       58.33       81.11     36.50 o
  -1  15   2      520.27      455.37     94.19 o
   0  15   2      156.95      150.80     31.17 o
   1  15   2      268.08      261.97     42.55 o
   2  15   2       69.49       72.72     41.98 o
   3  15   2      238.20      225.51     26.10 o
   4  15   2       58.36       77.13     25.98 o
   5  15   2       11.98      -26.74     30.42 o
  -4  16   2       51.54       40.55     77.31 o
  -3  16   2        1.44       30.22     48.53 o
  -2  16   2      112.51       11.77     45.79 o
  -1  16   2       18.53      -13.08     74.57 o
   0  16   2       24.21       18.18     86.08 o
   1  16   2        0.28       -6.65     31.47 o
   2  16   2        1.63       -2.28     35.78 o
   3  16   2        4.36        4.60     38.32 o
   4  16   2        3.19       49.71     60.18 o
   1  17   2      391.89      405.79     58.34 o
 -11   0   3       23.37       96.80     51.28 o
  -9   0   3      127.85       61.61     26.16 o
  -7   0   3     1023.61      960.71     71.69 o
  -5   0   3        3.72        6.37     11.02 o
  -3   0   3     1624.43     1424.78     47.79 o
  -1   0   3    14524.72    12071.09    387.17 o
   3   0   3     5463.32     5503.47    137.65 o
   5   0   3      151.80      127.76     13.36 o
   7   0   3      904.24      856.19     67.76 o
  11   0   3       13.24       81.11     50.76 o
 -11   1   3        1.04        6.19     26.78 o
 -10   1   3       35.93       52.39     34.67 o
  -9   1   3        3.41      -10.25     11.40 o
  -8   1   3       53.42       55.51     19.22 o
  -7   1   3        5.01        6.45     16.22 o
  -6   1   3       22.64       36.42      9.44 o
  -5   1   3      346.24      336.92     17.47 o
  -4   1   3       28.18       35.65      6.75 o
  -3   1   3     1113.99     1072.82     27.23 o
  -2   1   3     8843.96     8265.06    189.54 o
  -1   1   3    18051.41    15265.85    379.76 o
   0   1   3     4088.91     3829.36    103.30 o
   1   1   3     1112.28     1053.58     23.79 o
   2   1   3     8285.52     8194.32    172.48 o
   3   1   3     1182.03     1286.23     25.72 o
   4   1   3     3355.04     3493.27     75.86 o
   5   1   3     1298.22     1353.36     42.19 o
   6   1   3     2169.49     2424.79     75.90 o
   7   1   3      726.75      702.36     32.09 o
   8   1   3      307.46      289.02     28.84 o
   9   1   3        2.31        2.21     19.88 o
  10   1   3       18.20       29.77     42.52 o
  11   1   3       16.29       50.28     37.08 o
 -11   2   3        0.08       16.74     29.17 o
 -10   2   3        3.31       -2.28     24.88 o
  -9   2   3       43.50       33.32     13.57 o
  -8   2   3      131.92      119.78     21.04 o
  -7   2   3        6.63       -5.92      9.83 o
  -6   2   3      231.59      255.30     13.84 o
  -5   2   3     1049.01     1104.01     34.26 o
  -4   2   3      356.39      409.86     20.90 o
  -3   2   3       12.56       25.96      4.53 o
  -2   2   3     2117.19     1960.38     46.68 o
  -1   2   3       48.84       44.10      3.42 o
   0   2   3       20.35       18.03      2.10 o
   1   2   3     6054.08     5994.76    161.59 o
   2   2   3       35.07       41.32      4.22 o
   3   2   3     4138.15     4244.94     80.24 o
   4   2   3      220.74      191.82      9.42 o
   5   2   3       66.27       60.94      8.49 o
   6   2   3      479.18      429.06     19.67 o
   7   2   3       48.47       49.76     14.33 o
   8   2   3      135.85      154.52     21.31 o
   9   2   3       46.25       48.56     31.46 o
  10   2   3       15.37       -6.09     20.93 o
  11   2   3        0.80        6.21     13.02 o
 -11   3   3        3.32       10.33     58.74 o
 -10   3   3        2.85      -12.26     28.86 o
  -9   3   3        3.10       -2.44     12.32 o
  -8   3   3        0.24       12.91      7.89 o
  -7   3   3        8.73       22.20     13.24 o
  -6   3   3        0.36        4.24     10.78 o
  -5   3   3        2.07        0.16      6.70 o
  -4   3   3      330.05      260.44     10.03 o
  -3   3   3     4556.74     4527.27    113.71 o
  -2   3   3     2308.74     2074.65     52.95 o
  -1   3   3      498.10      476.76     12.32 o
   0   3   3     4406.24     4044.17    101.20 o
   1   3   3     1755.94     1724.38     34.32 o
   2   3   3     2108.88     1936.77     34.89 o
   3   3   3      598.47      605.63     11.09 o
   4   3   3     2175.08     2252.80     47.57 o
   5   3   3      571.50      615.96     23.72 o
   6   3   3      111.35      104.90     12.00 o
   7   3   3        1.51        4.79     17.14 o
   8   3   3       48.06       20.64     16.97 o
   9   3   3       57.95       38.36     22.61 o
  10   3   3        0.32        8.60     23.71 o
  11   3   3        0.01      -52.33     60.18 o
 -11   4   3        9.03       -2.13     37.22 o
 -10   4   3        3.31       -3.16     27.60 o
  -9   4   3       84.63      113.81     23.94 o
  -8   4   3        0.58       -3.11      8.06 o
  -7   4   3       15.99       16.74      6.95 o
  -6   4   3       53.74       69.38      7.97 o
  -5   4   3      925.17      919.06     27.45 o
  -4   4   3      733.12      710.74     43.29 o
  -3   4   3     1619.63     1610.09     48.39 o
  -2   4   3       10.49        5.17      3.85 o
  -1   4   3     8973.52     8860.89    179.19 o
   0   4   3       36.20       49.65      2.66 o
   1   4   3    23655.65    23002.92    548.46 o
   2   4   3      680.36      777.54     21.33 o
   3   4   3     5686.04     6057.13    103.48 o
   4   4   3      458.88      550.46     13.53 o
   5   4   3      691.36      792.54     29.77 o
   6   4   3        3.80       -8.07      8.07 o
   7   4   3      187.98      212.50     19.07 o
   8   4   3       13.72       29.97     14.93 o
   9   4   3       30.18       61.48     24.44 o
  10   4   3        0.15       18.18     57.43 o
  11   4   3        0.88      -23.68     41.80 o
 -11   5   3        4.81      -31.27     31.27 o
 -10   5   3       84.62       77.24     34.82 o
  -9   5   3       21.62       29.31     13.67 o
  -8   5   3        0.02       12.90     12.91 o
  -7   5   3      107.99       98.01     11.16 o
  -6   5   3       72.03       61.24      9.65 o
  -5   5   3       95.66      104.57     23.48 o
  -4   5   3     1254.31     1209.10     52.99 o
  -3   5   3     1717.68     1742.44     42.37 o
  -2   5   3     4152.86     4056.00    123.96 o
  -1   5   3     1511.25     1538.58     32.71 o
   0   5   3      197.08      160.69      6.27 o
   1   5   3      368.09      355.20     16.18 o
   2   5   3     1492.13     1517.84     30.98 o
   3   5   3      503.41      476.40      9.61 o
   4   5   3     2181.05     2289.62     43.48 o
   5   5   3      145.11      137.24     18.35 o
   6   5   3      149.20      149.73     11.21 o
   7   5   3      128.97       92.40     27.93 o
   8   5   3        1.24       29.17     33.88 o
   9   5   3        0.19        1.83     74.70 o
  10   5   3       16.70       11.61     27.75 o
 -10   6   3        6.54       -1.19     32.03 o
  -9   6   3       15.64       26.74     16.60 o
  -8   6   3       62.92       52.11     17.57 o
  -7   6   3       14.76       16.19     10.23 o
  -6   6   3      156.93      125.76     18.22 o
  -5   6   3       81.29       72.04      9.92 o
  -4   6   3        0.76        7.70      8.33 o
  -3   6   3      927.36      994.33     23.41 o
  -2   6   3      410.91      385.12     10.57 o
  -1   6   3     5339.46     5502.46    120.74 o
   0   6   3     6945.17     7295.47    136.46 o
   1   6   3    15632.45    16425.34    346.20 o
   2   6   3     3872.55     4109.23     77.53 o
   3   6   3     2797.76     2755.97     60.93 o
   4   6   3     1480.61     1486.31     33.92 o
   5   6   3      116.95      110.56      6.64 o
   6   6   3      218.34      215.82     23.24 o
   7   6   3       21.35       20.40     15.23 o
   8   6   3        8.33      -16.76     16.99 o
   9   6   3        0.86       66.85     38.98 o
  10   6   3        6.38       92.27     49.25 o
 -10   7   3       42.38       29.77     21.98 o
  -9   7   3       69.06       67.32     45.12 o
  -8   7   3        1.52       -5.91     16.64 o
  -7   7   3        0.35       23.41      9.83 o
  -6   7   3      871.14      876.12     31.82 o
  -5   7   3        0.07       -0.02      7.78 o
  -4   7   3        3.02        9.31      6.52 o
  -3   7   3      684.86      685.05     19.03 o
  -2   7   3     2624.20     2427.74     90.69 o
  -1   7   3       47.99       26.52      4.28 o
   0   7   3     5112.01     5365.71    109.92 o
   1   7   3      368.29      340.67     12.64 o
   2   7   3     2345.14     2363.30     49.02 o
   3   7   3     2696.17     2892.41     69.69 o
   4   7   3     1289.68     1356.30     48.18 o
   5   7   3      143.88      137.54     10.36 o
   6   7   3      757.99      769.10     47.54 o
   7   7   3        0.42        5.83     11.72 o
   8   7   3      202.35      170.45     34.01 o
   9   7   3       19.14       41.86     39.38 o
  10   7   3       19.16      -58.61     58.61 o
 -10   8   3        0.99      -28.15     28.15 o
  -9   8   3      135.77      123.75     20.55 o
  -8   8   3       49.28       52.93     18.26 o
  -7   8   3        2.13        5.20      9.30 o
  -6   8   3      156.36      168.94     16.17 o
  -5   8   3      237.39      221.94     13.22 o
  -4   8   3       55.70       59.59      8.76 o
  -3   8   3      594.82      570.94     24.89 o
  -2   8   3       64.17       66.43      5.52 o
  -1   8   3     1581.65     1581.13     33.49 o
   0   8   3        1.00       10.40      5.37 o
   1   8   3      315.36      302.76     12.99 o
   2   8   3      166.77      164.99     10.31 o
   3   8   3      709.98      715.79     24.29 o
   4   8   3      132.15      111.46      7.85 o
   5   8   3        8.93       12.68      6.81 o
   6   8   3        3.98       14.09      8.69 o
   7   8   3        8.59       -3.48     14.26 o
   8   8   3       20.64       19.29     18.81 o
   9   8   3       28.69      -11.77     36.76 o
  10   8   3        0.04        7.72     72.73 o
  -9   9   3        3.27       33.86     26.77 o
  -8   9   3        2.99       38.35     19.30 o
  -7   9   3        7.21        0.23     16.82 o
  -6   9   3      160.36      153.51     12.70 o
  -5   9   3      323.26      287.89     16.84 o
  -4   9   3      162.30      179.43     13.42 o
  -3   9   3     2408.49     2397.81     75.67 o
  -2   9   3     2640.73     2634.69     84.47 o
  -1   9   3       18.47       15.35      5.89 o
   0   9   3     3760.26     3893.45     77.59 o
   1   9   3      166.13      158.48     10.85 o
   2   9   3      905.88      880.71     36.26 o
   3   9   3      331.33      328.61     21.16 o
   4   9   3     2368.78     2444.47     69.60 o
   5   9   3      226.27      212.28     12.49 o
   6   9   3      142.03      143.69     10.45 o
   7   9   3        7.93       28.31     14.97 o
   8   9   3       12.32        2.62     39.38 o
   9   9   3       27.28       30.22     35.45 o
  -9  10   3        0.60       21.58     54.29 o
  -8  10   3       23.07       14.02     30.88 o
  -7  10   3       85.05      108.34     18.39 o
  -6  10   3       20.49       39.35     27.69 o
  -5  10   3      206.91      164.96     12.96 o
  -4  10   3        2.40       11.55      9.53 o
  -3  10   3      453.13      423.83     30.82 o
  -2  10   3       21.04       20.79      7.06 o
  -1  10   3     1881.13     1954.24     65.17 o
   0  10   3       45.83       53.89      7.53 o
   1  10   3     3352.91     3441.63    119.75 o
   2  10   3      156.00      168.05     12.35 o
   3  10   3      715.14      707.24     29.34 o
   4  10   3      508.06      473.99     27.75 o
   5  10   3      105.49      114.68     17.29 o
   6  10   3       91.63       63.98     26.31 o
   7  10   3        0.44        7.72     45.52 o
   8  10   3       24.45       54.94     45.65 o
   9  10   3       23.50       63.84     65.28 o
  -8  11   3       18.53      -20.14     32.70 o
  -7  11   3        2.03       -0.77     20.15 o
  -6  11   3        0.65        6.40     14.52 o
  -5  11   3       32.15       25.40     20.23 o
  -4  11   3      500.89      514.03     28.90 o
  -3  11   3       49.95       50.76      7.22 o
  -2  11   3      410.84      437.79     31.41 o
  -1  11   3      343.32      341.00     22.24 o
   0  11   3      713.09      729.75     31.67 o
   1  11   3       58.98       34.00     17.16 o
   2  11   3      880.39      884.34     35.11 o
   3  11   3      659.23      632.59     29.19 o
   4  11   3      552.04      611.02     29.68 o
   5  11   3      351.14      366.57     25.60 o
   6  11   3       16.48       14.96     16.80 o
   7  11   3      187.92      161.34     28.80 o
  -8  12   3        3.43       -4.40     30.84 o
  -7  12   3       25.04      -16.00     20.93 o
  -6  12   3       15.68        7.10     23.44 o
  -5  12   3        9.05      -19.77     36.69 o
  -4  12   3       18.29       26.75     19.33 o
  -3  12   3       73.47       67.63     13.84 o
  -2  12   3        6.61       -0.82      7.27 o
  -1  12   3      680.44      676.51     24.54 o
   0  12   3       83.24       62.23      6.17 o
   1  12   3     1168.85     1275.05     45.32 o
   2  12   3        6.86        1.11     27.74 o
   3  12   3      761.52      791.17     49.41 o
   4  12   3        0.57        9.89     28.65 o
   5  12   3      173.38      226.27     25.29 o
   6  12   3       26.82       55.40     45.85 o
   7  12   3       50.34       88.15     35.00 o
   8  12   3        3.76       -8.91     28.52 o
  -7  13   3       13.21       43.30     47.09 o
  -6  13   3        2.41      -10.91     27.80 o
  -5  13   3        1.61      -25.61     25.61 o
  -4  13   3       46.06       28.59     20.93 o
  -3  13   3       78.17       86.28     21.54 o
  -2  13   3      133.23      154.85     14.54 o
  -1  13   3      178.49      215.14     28.29 o
   0  13   3      307.33      331.89     28.33 o
   1  13   3       17.35       18.95     12.43 o
   2  13   3      402.81      422.66     27.54 o
   3  13   3        0.49        1.71     31.94 o
   4  13   3      143.11      141.36     21.06 o
   5  13   3       39.13       25.52     19.60 o
   6  13   3       12.37       39.79     24.58 o
   7  13   3        7.69        3.92     38.20 o
  -6  14   3        4.14       74.20     35.91 o
  -5  14   3       43.42       -2.62     39.38 o
  -4  14   3       49.21      119.97     30.45 o
  -3  14   3      164.84      182.60     24.09 o
  -2  14   3      118.87      183.93     54.94 o
  -1  14   3      514.74      544.19     67.50 o
   0  14   3      201.82      243.06     56.38 o
   1  14   3      920.08      906.49     55.05 o
   2  14   3      268.77      313.68     23.95 o
   3  14   3      319.92      353.92     40.07 o
   4  14   3      144.18      167.94     24.84 o
   5  14   3       20.63       83.72     64.23 o
   6  14   3       37.56       80.91     39.95 o
  -5  15   3       25.04       30.22     49.71 o
  -4  15   3       22.23       72.21     71.95 o
  -3  15   3       28.00       49.71     64.23 o
  -2  15   3      210.94      385.64     72.47 o
  -1  15   3       73.48      106.22     52.20 o
   0  15   3      560.28      601.36     60.31 o
   1  15   3       27.21       85.03     74.70 o
   2  15   3      429.43      376.06     35.72 o
   3  15   3       31.16       17.85     26.95 o
   4  15   3      229.06      262.21     27.05 o
   5  15   3        9.73        7.65     28.72 o
  -4  16   3       22.82       89.09     57.30 o
  -3  16   3       29.57       -2.62     44.74 o
  -2  16   3       52.75       62.79     49.84 o
  -1  16   3      109.11       77.18     64.23 o
   0  16   3      103.33       92.62     54.94 o
   1  16   3      304.88      239.65     68.29 o
   2  16   3       26.05       92.62     40.42 o
   3  16   3       28.01      -24.86     50.89 o
  -1  17   3       49.05      100.34     84.77 o
   0  17   3      235.48      171.37    115.51 o
   1  17   3       22.81      -22.11     46.96 o
  -8   0   4        2.11       20.80     23.42 o
  -6   0   4       73.16      131.53     32.70 o
  -4   0   4      758.22      808.09     31.87 o
  -2   0   4      283.84      339.35     18.34 o
   0   0   4     9505.11     8263.99    294.22 o
   2   0   4     4243.32     4265.67    104.78 o
   4   0   4     1939.82     1975.81     64.01 o
   6   0   4      100.34      123.91     16.81 o
   8   0   4       41.19       39.11     31.26 o
  10   0   4        0.07       65.67     34.01 o
 -11   1   4       12.12      -10.21     34.67 o
 -10   1   4      101.92       72.55     57.76 o
  -9   1   4      102.57      125.25     28.04 o
  -8   1   4      297.89      271.64     29.76 o
  -7   1   4      546.60      554.97     45.92 o
  -6   1   4       25.51       28.54     12.12 o
  -5   1   4     1725.40     1720.62     43.39 o
  -4   1   4      841.07      877.71     31.70 o
  -3   1   4      253.51      223.41      8.87 o
  -2   1   4    10229.86     9480.62    226.79 o
  -1   1   4     9655.03     8153.71    207.11 o
   0   1   4    13075.81    11666.45    268.00 o
   1   1   4     1008.35      903.77     24.90 o
   2   1   4     4408.86     4513.19    107.29 o
   3   1   4        1.77        2.99      3.86 o
   4   1   4      462.54      456.04     11.45 o
   5   1   4      433.67      432.82     18.32 o
   6   1   4     1125.55     1255.16     44.57 o
   7   1   4      410.62      398.34     24.91 o
   8   1   4       99.57      107.01     26.16 o
   9   1   4       14.96       70.46     24.50 o
  10   1   4       46.07       11.84     30.09 o
  11   1   4       32.59        6.63     29.70 o
 -11   2   4        6.98       31.50     39.19 o
 -10   2   4        0.33      -28.91     28.91 o
  -9   2   4       25.72       15.75     13.10 o
  -8   2   4       25.98        6.54     27.47 o
  -7   2   4      128.02       98.96     14.17 o
  -6   2   4      197.11      220.80     17.14 o
  -5   2   4      166.58      172.14     28.09 o
  -4   2   4     4827.88     4836.15    146.92 o
  -3   2   4      984.89     1011.13     22.17 o
  -2   2   4       53.18       47.73      5.79 o
  -1   2   4     1196.06      986.84     22.52 o
   0   2   4     2919.73     2734.00     61.55 o
   1   2   4      449.72      437.81     14.95 o
   2   2   4     2397.72     2542.30     51.85 o
   3   2   4     2821.56     2880.22     54.15 o
   4   2   4       23.51       15.34      6.94 o
   5   2   4      271.11      290.14     12.09 o
   6   2   4      375.76      358.53     20.74 o
   7   2   4      597.22      565.84     29.72 o
   8   2   4       49.13       30.54     21.65 o
   9   2   4       15.89       -1.92     22.15 o
  10   2   4        0.76      -26.15     26.15 o
  11   2   4        4.34       15.61     37.99 o
 -11   3   4       17.21       17.94     27.96 o
 -10   3   4        1.69       -0.36     25.33 o
  -9   3   4       63.02       52.88     17.19 o
  -8   3   4        1.41       17.71     12.07 o
  -7   3   4        7.28      -16.91     25.44 o
  -6   3   4        8.05        6.23      8.63 o
  -5   3   4      937.80     1039.00     30.76 o
  -4   3   4     1108.17     1059.36     33.92 o
  -3   3   4     4292.61     4246.73    103.12 o
  -2   3   4     5372.41     5124.03    115.25 o
  -1   3   4       16.13        9.58      8.76 o
   0   3   4     1502.89     1461.74     42.22 o
   1   3   4     1194.30     1173.28     21.64 o
   2   3   4     1954.21     2041.61     48.73 o
   3   3   4     1216.38     1449.44     32.26 o
   4   3   4     1335.92     1414.60     28.53 o
   5   3   4        2.27        1.84      7.75 o
   6   3   4        9.28       10.41      7.76 o
   7   3   4       16.97       23.28     10.90 o
   8   3   4        0.86       -2.62     22.10 o
   9   3   4      107.46       82.77     31.46 o
  10   3   4       26.33        6.89     54.94 o
  11   3   4       12.86       45.70     32.83 o
 -11   4   4        0.86       24.12     30.62 o
 -10   4   4       57.14       84.27     31.31 o
  -9   4   4        0.85       41.45     38.07 o
  -8   4   4      135.81      136.44     18.34 o
  -7   4   4       35.82       44.77     13.41 o
  -6   4   4      492.82      513.88     20.10 o
  -5   4   4      285.83      307.17     14.37 o
  -4   4   4     1754.04     1684.77     63.97 o
  -3   4   4     1005.26      979.35     26.93 o
  -2   4   4      443.13      350.47     10.36 o
  -1   4   4      157.94      122.49      7.01 o
   0   4   4      962.26      862.76     18.92 o
   1   4   4      581.04      561.76     20.40 o
   2   4   4      389.71      375.79     10.21 o
   3   4   4      376.81      441.42     11.68 o
   4   4   4      654.93      700.54     16.02 o
   5   4   4       31.79       44.64      8.73 o
   6   4   4      118.08      136.10     18.85 o
   7   4   4       94.46       85.74     19.18 o
   8   4   4        3.98      -11.66     17.97 o
   9   4   4        1.49       -2.21     12.62 o
  11   4   4       15.79       64.67     44.24 o
 -11   5   4        4.73       21.57     27.47 o
 -10   5   4       26.32       20.72     26.27 o
  -9   5   4        2.72       -8.03     14.77 o
  -8   5   4       12.34       -0.36     10.03 o
  -7   5   4       14.25       10.30      9.93 o
  -6   5   4      209.42      194.83     14.64 o
  -5   5   4      715.59      793.83     27.53 o
  -4   5   4      241.63      254.56     10.86 o
  -3   5   4     1898.52     1896.33     45.15 o
  -2   5   4       40.13       34.44      4.23 o
  -1   5   4     3110.94     3251.47     72.11 o
   0   5   4     6544.06     6884.51    178.68 o
   1   5   4      800.00      841.64     20.26 o
   2   5   4     1870.33     2005.84     58.19 o
   3   5   4        8.34       15.57      7.31 o
   4   5   4      211.46      247.94     10.87 o
   5   5   4       16.43        1.62      5.57 o
   6   5   4      207.01      204.89     18.35 o
   7   5   4       67.48       40.00     19.80 o
   8   5   4        1.08       -9.29     19.75 o
   9   5   4        3.86        4.32     20.25 o
  10   5   4       19.53       19.49     27.47 o
 -10   6   4       11.07       20.45     24.60 o
  -9   6   4       20.74       38.61     24.69 o
  -8   6   4       65.74       69.13     21.12 o
  -7   6   4       73.90       61.72     11.81 o
  -6   6   4      169.92      174.03     18.21 o
  -5   6   4      156.18      129.55     16.38 o
  -4   6   4      757.81      819.13     26.11 o
  -3   6   4      410.26      460.38     15.19 o
  -2   6   4     1454.86     1443.89     35.80 o
  -1   6   4      107.10      109.84      7.03 o
   0   6   4      285.89      373.10     15.67 o
   1   6   4      968.96     1042.17     33.80 o
   2   6   4      807.94      928.44     25.15 o
   3   6   4     1079.34     1085.78     36.30 o
   4   6   4      841.26      875.66     23.47 o
   5   6   4      535.01      460.01     24.75 o
   6   6   4       12.00       24.37     12.13 o
   7   6   4      210.76      165.49     17.65 o
   8   6   4        2.32       -2.18     23.61 o
   9   6   4      114.06      180.28     30.01 o
  10   6   4        0.69        7.02     78.75 o
 -10   7   4        0.22      -22.82     26.21 o
  -9   7   4       37.38       58.49     21.89 o
  -8   7   4       17.30       30.51     19.99 o
  -7   7   4      390.65      384.49     19.48 o
  -6   7   4      217.97      224.37     14.16 o
  -5   7   4       78.21       81.22     10.88 o
  -4   7   4      162.28      136.27     10.34 o
  -3   7   4      389.11      404.06     13.44 o
  -2   7   4      711.35      781.55     24.98 o
  -1   7   4     3074.58     3094.60     86.46 o
   0   7   4       61.64       38.61      6.19 o
   1   7   4       17.30       49.55      7.86 o
   2   7   4      515.20      537.32     20.73 o
   3   7   4      162.78      182.50     10.52 o
   4   7   4      749.72      787.90     26.40 o
   5   7   4      126.28      140.71     11.52 o
   6   7   4       36.41       36.31     10.75 o
   7   7   4      269.45      294.49     32.76 o
   8   7   4       17.16       35.19     49.71 o
   9   7   4        4.41        1.70     25.59 o
  10   7   4       25.68      -23.55     36.50 o
 -10   8   4        1.71      -14.62     32.03 o
  -9   8   4       19.46       30.10     18.30 o
  -8   8   4       37.79       30.42     14.91 o
  -7   8   4       55.79       37.56     11.40 o
  -6   8   4      101.73      140.37     18.50 o
  -5   8   4        1.13        4.52     11.23 o
  -4   8   4       44.06       56.66      7.54 o
  -3   8   4       37.59       33.55      6.16 o
  -2   8   4     1184.93     1218.56     53.21 o
  -1   8   4       17.51       14.20      5.71 o
   0   8   4      685.72      681.40     18.27 o
   1   8   4       64.82       70.95      8.00 o
   2   8   4      736.94      862.31     23.57 o
   3   8   4      206.69      202.60     11.20 o
   4   8   4       40.86       40.63      9.69 o
   5   8   4      107.73      111.81      8.68 o
   6   8   4      366.72      335.01     62.66 o
   8   8   4        3.23        5.02     22.53 o
   9   8   4       11.48       99.68     64.23 o
  10   8   4       30.34        9.29     39.38 o
  -9   9   4       51.01       25.41     26.39 o
  -8   9   4        4.63      -10.70     21.67 o
  -7   9   4      498.48      543.18     33.80 o
  -6   9   4       45.29       17.89     17.69 o
  -5   9   4      758.31      760.46     40.48 o
  -4   9   4       69.45       95.84     13.59 o
  -3   9   4     3543.03     3680.20    108.32 o
  -2   9   4      797.74      824.89     28.11 o
  -1   9   4      451.37      450.67     21.27 o
   0   9   4      380.68      429.80     14.24 o
   1   9   4       83.41       55.61      9.89 o
   2   9   4      551.28      536.25     20.52 o
   3   9   4       21.25       38.21     10.57 o
   4   9   4      450.58      408.58     20.98 o
   5   9   4      198.03      205.29     19.58 o
   6   9   4       36.31      -20.80     41.60 o
   7   9   4       23.22       13.08     28.78 o
   8   9   4       32.66       26.03     48.27 o
   9   9   4        3.67      120.09     56.25 o
  -9  10   4        1.48       -1.19     49.64 o
  -8  10   4       23.53       22.58     55.60 o
  -7  10   4        0.17       18.23     24.92 o
  -6  10   4        1.86       -7.62     13.51 o
  -5  10   4       19.19       17.80      9.96 o
  -4  10   4       38.44       21.29      7.26 o
  -3  10   4      261.86      287.22     13.59 o
  -2  10   4      421.58      379.78     16.49 o
  -1  10   4      184.13      176.99     15.04 o
   0  10   4        8.67       13.06      6.20 o
   1  10   4      131.48      147.92     11.76 o
   2  10   4      182.38      158.66     14.65 o
   3  10   4     1701.52     1774.43     56.71 o
   4  10   4      174.20      228.33     28.87 o
   5  10   4       90.91       82.25     18.21 o
   6  10   4      124.67      104.86     25.51 o
   7  10   4      102.63      101.77     32.83 o
   8  10   4        7.96       41.86     36.50 o
  -8  11   4        5.04       33.44     24.49 o
  -7  11   4        0.42      -24.15     32.84 o
  -6  11   4       17.38       30.35     18.77 o
  -5  11   4      149.46      174.91     20.51 o
  -4  11   4       78.49       67.17     10.64 o
  -3  11   4      306.29      296.59     16.30 o
  -2  11   4      143.99      133.09     10.05 o
  -1  11   4      471.33      413.08     32.47 o
   0  11   4      187.76      164.55      9.16 o
   1  11   4        2.41       20.42     12.94 o
   2  11   4      479.90      422.03     28.71 o
   3  11   4       48.26       51.82     20.18 o
   4  11   4      295.52      266.41     22.74 o
   5  11   4       33.11       20.46     14.06 o
   6  11   4      194.07      125.71     36.50 o
   7  11   4        4.14      -23.55     56.12 o
   8  11   4       73.10       22.82     30.67 o
  -8  12   4       17.19       53.04     30.77 o
  -7  12   4       19.70       30.90     34.16 o
  -6  12   4      132.55      195.96     52.59 o
  -5  12   4       54.03       37.45     16.16 o
  -4  12   4      754.28      819.76     45.30 o
  -3  12   4      134.40      145.21     23.76 o
  -2  12   4      193.87      193.32     14.41 o
  -1  12   4        3.18       10.39      6.42 o
   0  12   4      115.63       98.26     14.74 o
   1  12   4       16.35       39.21     13.92 o
   2  12   4        6.46        2.90     14.96 o
   3  12   4       23.65       34.78     17.66 o
   4  12   4       22.89       21.70     15.64 o
   5  12   4       32.13       10.42     22.96 o
   6  12   4       60.56       36.50     31.40 o
   7  12   4        0.45       61.61     38.07 o
   8  12   4        1.63       32.70     41.73 o
  -7  13   4        0.89      -29.30     29.30 o
  -6  13   4        3.40      -34.66     50.36 o
  -5  13   4       53.81       37.38     21.56 o
  -4  13   4        0.94      -22.11     22.11 o
  -3  13   4      251.11      237.02     69.33 o
  -2  13   4       13.44       17.36     15.40 o
  -1  13   4        7.98       -0.23     11.91 o
   0  13   4      178.86      133.13     44.28 o
   1  13   4        0.64       17.47     14.81 o
   2  13   4      192.45      190.66     31.22 o
   3  13   4        3.46        4.22     15.82 o
   4  13   4       77.04       95.58     23.88 o
   5  13   4        7.88       17.84     19.79 o
  -6  14   4       33.19      -21.55     37.94 o
  -5  14   4        1.79      -18.40     34.36 o
  -4  14   4       36.37       89.39     25.78 o
  -3  14   4        6.81       11.21     22.07 o
  -2  14   4       95.69      174.25     41.99 o
  -1  14   4      103.71      102.82     37.22 o
   0  14   4      101.38      106.22     36.50 o
   1  14   4      128.35      136.47     26.86 o
   2  14   4       22.13       23.21     25.80 o
   3  14   4      142.04      125.99     32.79 o
   4  14   4       79.91       64.16     32.12 o
   5  14   4      112.41      137.34     35.96 o
   6  14   4       21.95        1.31     35.71 o
  -5  15   4      220.66      459.95    102.43 o
  -4  15   4       20.37      -18.18     59.91 o
  -3  15   4      294.02      329.66     57.82 o
  -2  15   4       27.59      147.69     56.25 o
  -1  15   4      114.89       83.72     40.42 o
   0  15   4       92.29      103.34     49.97 o
   1  15   4       12.26       96.80     62.66 o
   2  15   4       66.03       94.65     54.35 o
   3  15   4       10.83       29.05     29.30 o
   4  15   4       26.80       36.03     34.11 o
  -4  16   4        6.75       68.02     82.28 o
  -3  16   4        0.01      -58.74     58.74 o
  -2  16   4        4.45      -45.79     45.79 o
  -1  16   4        6.07      -19.49     46.96 o
   0  16   4        0.40       73.52    102.30 o
   1  16   4       56.64       95.36     44.48 o
   2  16   4        0.27      -32.70     44.61 o
 -11   0   5       85.65       33.88     35.32 o
  -9   0   5       89.81      158.42     30.09 o
  -7   0   5       17.77       47.22     28.78 o
  -5   0   5       20.90       18.31     13.08 o
  -3   0   5      336.63      336.49     32.31 o
  -1   0   5    12831.96    11677.88    366.59 o
   1   0   5    27905.14    27473.11    838.09 o
   3   0   5     2451.17     2609.59     88.71 o
   5   0   5      368.97      354.77     13.82 o
   7   0   5      192.03      180.00     32.97 o
   9   0   5       36.35        6.54     24.86 o
  11   0   5        0.06        2.62     53.90 o
 -11   1   5        5.01       33.91     59.32 o
 -10   1   5       29.11       56.51     37.67 o
  -9   1   5       15.43       36.35     24.82 o
  -8   1   5        6.75       24.41     39.38 o
  -7   1   5     1166.53     1179.49     64.41 o
  -6   1   5      488.98      449.39     20.61 o
  -5   1   5      399.97      414.51     17.55 o
  -4   1   5     6022.91     5772.46    124.78 o
  -3   1   5       99.04       94.89      7.54 o
  -2   1   5    11183.39     9871.15    253.42 o
  -1   1   5      166.27      142.08      5.73 o
   0   1   5    16811.89    15156.22    335.60 o
   1   1   5    12768.85    12892.98    283.53 o
   2   1   5     5500.78     5290.65    115.57 o
   3   1   5     4472.70     4501.94     87.51 o
   4   1   5     5066.80     5569.02    134.62 o
   5   1   5      227.35      239.35     10.12 o
   6   1   5      558.20      646.35     29.10 o
   7   1   5      421.83      380.02     45.13 o
   8   1   5        3.36      -26.18     39.18 o
   9   1   5       11.64       38.26     27.54 o
  10   1   5       12.82        0.70     29.47 o
  11   1   5        5.39       85.03     53.37 o
 -11   2   5        6.66      -21.48     24.92 o
 -10   2   5       24.92       54.15     30.29 o
  -9   2   5       38.64       61.90     27.16 o
  -8   2   5      187.69      189.75     45.46 o
  -7   2   5      123.05      100.72     20.54 o
  -6   2   5       19.55       16.00      9.30 o
  -5   2   5      315.45      298.64     17.43 o
  -4   2   5      724.87      755.05     30.00 o
  -3   2   5     1492.69     1473.25     40.37 o
  -2   2   5     1999.32     1870.85     43.22 o
  -1   2   5    24822.95    21490.52    545.11 o
   0   2   5     1789.30     1628.73     39.63 o
   1   2   5     2056.31     1991.86     54.61 o
   2   2   5     3681.94     3893.67     86.39 o
   3   2   5      382.29      407.49     12.08 o
   4   2   5      833.95      887.55     78.93 o
   5   2   5       38.60       43.44      7.37 o
   6   2   5      549.80      601.63     26.76 o
   7   2   5        5.29       26.03     22.11 o
   8   2   5      304.61      314.09     56.38 o
   9   2   5        0.13      -27.47     39.51 o
  10   2   5       12.53       -3.55     32.05 o
  11   2   5       49.73       -1.19     34.47 o
 -11   3   5       11.57       11.99     28.38 o
 -10   3   5       38.62        5.45     27.71 o
  -9   3   5       49.45      129.09     57.36 o
  -8   3   5        2.69      -54.94     54.94 o
  -7   3   5       31.57       37.92     19.35 o
  -6   3   5       11.97        7.26      9.25 o
  -5   3   5     1510.26     1598.55     46.65 o
  -4   3   5     2301.51     2454.38     80.32 o
  -3   3   5      271.86      271.55     12.81 o
  -2   3   5     5470.78     5236.58    142.07 o
  -1   3   5       28.40       21.25      3.68 o
   0   3   5     3908.02     3796.03     88.47 o
   1   3   5      859.31      854.64     26.15 o
   2   3   5     4910.99     5072.68    106.27 o
   3   3   5      268.92      272.71     20.56 o
   4   3   5      734.90      849.31     33.38 o
   5   3   5      804.46      916.64     26.76 o
   6   3   5       29.19       13.25     11.37 o
   7   3   5      135.92      147.10     25.92 o
   8   3   5        5.80       -2.38     33.36 o
   9   3   5       50.43       50.42     24.00 o
  10   3   5        0.00       20.41     27.24 o
  11   3   5        6.33      -35.19     35.19 o
 -11   4   5       10.18       36.15     30.05 o
 -10   4   5        2.15       14.39     45.92 o
  -9   4   5      184.62      167.83     21.22 o
  -8   4   5       19.02       14.76     13.38 o
  -7   4   5      395.55      307.04     23.26 o
  -6   4   5      127.87      143.70     20.56 o
  -5   4   5        7.04       -8.85      8.85 o
  -4   4   5       42.90       35.94      7.58 o
  -3   4   5     1865.19     1576.19     60.72 o
  -2   4   5      892.27      931.65     26.08 o
  -1   4   5    10422.43     9468.33    277.14 o
   0   4   5     1309.79     1363.82     33.87 o
   1   4   5     7876.60     7303.97    245.58 o
   2   4   5       64.88       87.57     10.00 o
   3   4   5      762.96      710.93     17.27 o
   4   4   5      139.07      117.86      7.54 o
   5   4   5       99.24      115.72      6.39 o
   6   4   5       70.24       50.54     12.75 o
   7   4   5      115.19      132.34     15.46 o
   8   4   5       15.08       -8.75     37.35 o
   9   4   5       21.04       45.06     25.85 o
  10   4   5       19.36      -13.08     35.32 o
 -11   5   5       12.41       20.80     42.91 o
 -10   5   5       12.41      -10.23     41.80 o
  -9   5   5       12.34       10.91     20.08 o
  -8   5   5       50.19       57.89     28.19 o
  -7   5   5      414.77      403.47     25.51 o
  -6   5   5        5.93       13.16      9.44 o
  -5   5   5        5.48        1.21      7.61 o
  -4   5   5     1572.43     1562.31     42.17 o
  -3   5   5        0.93        3.42      5.29 o
  -2   5   5     3963.07     4035.68     99.76 o
  -1   5   5        6.33       13.29      7.95 o
   0   5   5     2518.83     2615.59     74.34 o
   1   5   5      113.37      107.52      9.33 o
   2   5   5     3070.54     3170.15     99.97 o
   3   5   5     1305.94     1416.33     55.57 o
   4   5   5      260.77      248.74     10.72 o
   5   5   5      395.83      415.70     13.15 o
   6   5   5       13.67       38.06     11.86 o
   7   5   5      410.10      398.61     39.51 o
   8   5   5       15.30       22.86     45.07 o
   9   5   5       19.47       22.85     24.99 o
  10   5   5       11.26       36.69     53.50 o
 -10   6   5      104.92      147.69     64.23 o
  -9   6   5        1.95       -2.96     19.56 o
  -8   6   5       68.34       70.57     21.05 o
  -7   6   5       96.57       79.46     11.65 o
  -6   6   5       90.68      102.15     13.04 o
  -5   6   5      526.70      561.83     21.34 o
  -4   6   5        8.13       36.87     15.54 o
  -3   6   5      828.49      793.67     23.41 o
  -2   6   5       42.67       53.16      6.35 o
  -1   6   5     4044.17     3763.52     98.92 o
   0   6   5     1515.07     1732.68     42.06 o
   1   6   5     6086.71     6170.04    177.82 o
   2   6   5      368.50      407.15     21.11 o
   3   6   5     1861.29     1999.88     45.16 o
   4   6   5      421.62      382.28     15.59 o
   5   6   5       37.41       36.32     13.33 o
   6   6   5      140.09      126.15     18.98 o
   7   6   5        3.82       21.83     15.51 o
   8   6   5       12.55       -5.90     19.84 o
   9   6   5        9.85        8.67     19.06 o
  10   6   5       31.75       78.89     34.93 o
 -10   7   5        7.61       42.07     35.57 o
  -9   7   5        0.94       28.26     21.07 o
  -8   7   5       97.96      118.72     21.97 o
  -7   7   5       12.57        8.13      8.84 o
  -6   7   5      529.46      519.47     25.36 o
  -5   7   5      303.83      282.42     12.52 o
  -4   7   5     2660.75     2650.00     75.85 o
  -3   7   5       31.42       32.21      7.30 o
  -2   7   5     5500.51     5465.93    143.39 o
  -1   7   5       77.81       85.87      7.34 o
   0   7   5     6477.19     6637.68    163.67 o
   1   7   5        1.35        7.82     10.30 o
   2   7   5     3647.47     3801.76    109.48 o
   3   7   5      128.30      149.32     16.12 o
   4   7   5     1524.37     1610.14     51.22 o
   5   7   5      439.01      467.57     20.74 o
   6   7   5      451.85      456.79     21.04 o
   7   7   5      141.07      181.48     53.57 o
   8   7   5        2.68      -11.74     14.98 o
   9   7   5       77.69       61.61     39.11 o
  10   7   5        6.77       19.49     37.67 o
 -10   8   5       10.50       11.39     26.52 o
  -9   8   5       72.36       77.02     26.01 o
  -8   8   5        3.25       10.29     18.87 o
  -7   8   5        0.79       -5.17     20.43 o
  -6   8   5        0.20       -9.22      9.22 o
  -5   8   5      411.31      347.35     17.34 o
  -4   8   5      120.78      111.13     11.05 o
  -3   8   5      711.64      692.51     24.34 o
  -2   8   5      301.37      292.17     11.21 o
  -1   8   5     2618.27     2576.16     80.66 o
   0   8   5      323.89      345.47     34.01 o
   1   8   5     1446.82     1428.71     44.68 o
   2   8   5       27.38       26.51     10.26 o
   3   8   5      135.27      151.49     23.80 o
   4   8   5      214.84      199.06     13.67 o
   5   8   5       10.92       11.96      6.83 o
   6   8   5       10.56       -2.47      9.51 o
   7   8   5        0.33       18.02     21.72 o
   8   8   5       20.77      -20.07     20.07 o
   9   8   5       14.42      -11.77     43.30 o
  -9   9   5        1.96       43.98     27.67 o
  -8   9   5       18.13       43.98     30.55 o
  -7   9   5       96.72       45.23     17.04 o
  -6   9   5      177.93      185.38     21.94 o
  -5   9   5     1033.30     1003.71     42.79 o
  -4   9   5     3313.97     3587.95     99.45 o
  -3   9   5       19.79       17.48     12.05 o
  -2   9   5     3838.97     3931.25    150.56 o
  -1   9   5       46.31       58.17      8.72 o
   0   9   5     2173.82     2169.93     55.18 o
   1   9   5       34.52       42.14     10.22 o
   2   9   5     3754.95     3732.58    119.86 o
   3   9   5      262.47      277.19     16.85 o
   4   9   5      669.24      663.11     59.65 o
   5   9   5      247.15      213.94     22.36 o
   6   9   5       35.46       36.32     14.36 o
   7   9   5       56.40       55.99     40.68 o
   8   9   5        1.50       82.41     39.38 o
   9   9   5       36.00       61.61     40.29 o
  -9  10   5        1.62       49.71     34.14 o
  -8  10   5        5.49       18.87     20.25 o
  -7  10   5       20.39       36.03     31.33 o
  -6  10   5        7.10       -2.22     11.28 o
  -5  10   5        3.28       14.43      9.96 o
  -4  10   5      323.47      316.53     18.00 o
  -3  10   5       62.62       70.71      9.74 o
  -2  10   5      198.67      200.70     12.65 o
  -1  10   5      249.03      263.48     15.99 o
   0  10   5     1366.24     1470.17     50.61 o
   1  10   5     2180.77     2178.52     73.23 o
   2  10   5      587.71      652.09     31.86 o
   3  10   5      150.86      137.07     22.10 o
   4  10   5      428.73      464.47     36.61 o
   5  10   5       59.85       90.38     35.97 o
   6  10   5       89.03      129.01     32.61 o
   7  10   5       46.11       62.79     41.86 o
   8  10   5       36.30       77.38     48.93 o
   9  10   5        5.01      -27.01     34.73 o
  -8  11   5       68.15       59.91     44.22 o
  -7  11   5      112.38      187.43     31.84 o
  -6  11   5        1.81       -0.33     17.73 o
  -5  11   5        4.69       -1.45     15.98 o
  -4  11   5       74.57       68.97      9.45 o
  -3  11   5       37.40       40.72     10.42 o
  -2  11   5      990.30     1048.87     48.34 o
  -1  11   5      146.21      144.06     13.25 o
   0  11   5     1535.75     1546.22     60.05 o
   1  11   5       61.14       60.74     26.36 o
   2  11   5      750.43      715.14     37.35 o
   3  11   5      174.43      171.31     19.07 o
   4  11   5        8.43        6.03     17.56 o
   5  11   5        0.02       18.50     15.69 o
   6  11   5        1.51       59.99     23.33 o
   7  11   5      120.94      167.71     51.54 o
   8  11   5        0.04      -24.86     43.30 o
  -8  12   5       13.09       23.91     41.35 o
  -7  12   5      166.57      179.83     28.58 o
  -6  12   5        0.93       -1.55     12.49 o
  -5  12   5      161.70      164.95     22.11 o
  -4  12   5        9.82       45.99     25.92 o
  -3  12   5      943.89      912.87     40.31 o
  -2  12   5        0.67       14.63      9.60 o
  -1  12   5     1832.40     1917.04     72.42 o
   0  12   5       64.46       50.33     15.56 o
   1  12   5      697.44      706.97     33.62 o
   2  12   5       11.14       18.94     16.70 o
   3  12   5      532.75      474.51     40.08 o
   4  12   5        0.11        3.00     26.10 o
   5  12   5       84.79       92.71     43.76 o
   6  12   5       69.38       66.83     21.82 o
   7  12   5        2.57      -29.04     29.04 o
  -7  13   5       10.51       52.48     42.88 o
  -6  13   5        1.34       40.45     40.68 o
  -5  13   5        3.92       25.17     24.20 o
  -4  13   5       80.76       24.86     19.49 o
  -3  13   5        0.16       10.64     12.56 o
  -2  13   5      557.56      545.97     42.24 o
  -1  13   5       90.32       81.41     19.23 o
   0  13   5      676.04      672.52     69.46 o
   1  13   5      407.88      378.52     33.55 o
   2  13   5      433.98      396.78     75.28 o
   3  13   5      195.30      167.71     24.20 o
   4  13   5       82.85       30.02     20.84 o
   5  13   5       56.99       83.39     24.34 o
   6  13   5        2.78       98.24     56.64 o
   7  13   5        6.07       17.01     62.66 o
  -6  14   5        0.64       46.96     55.66 o
  -5  14   5       52.19       11.72     24.77 o
  -4  14   5       41.94       46.91     19.34 o
  -3  14   5      312.58      266.08     71.95 o
  -2  14   5        2.48       -1.31     30.48 o
  -1  14   5      883.79      772.60     53.51 o
   0  14   5        0.58        1.77     13.97 o
   1  14   5      601.57      569.11     41.47 o
   2  14   5       43.19       35.41     41.86 o
   3  14   5      118.43       68.53     25.65 o
   4  14   5       79.88      130.68     52.06 o
   5  14   5       22.08      -10.54     25.59 o
   6  14   5       19.27       -9.29     35.32 o
  -5  15   5        3.05      107.01     94.32 o
  -4  15   5      299.09      163.91     65.80 o
  -3  15   5       17.59       17.01     43.30 o
  -2  15   5      662.18      633.67     69.20 o
  -1  15   5       24.44      -50.76     52.06 o
   0  15   5      698.21      633.67     91.05 o
   1  15   5       33.95        3.25     21.17 o
   2  15   5      476.49      514.92     51.20 o
   3  15   5      102.07      211.40     45.26 o
   4  15   5      142.50       81.52     34.46 o
   5  15   5       24.35       43.81     30.80 o
  -2  16   5       29.93        3.92     63.05 o
  -1  16   5       28.70       32.70     52.06 o
   0  16   5       19.04       81.11    159.60 o
   1  16   5       75.53      178.17     78.23 o
   2  16   5        0.98      -37.81     45.79 o
   3  16   5       18.14       73.52     61.35 o
  -8   0   6      196.46      268.43     33.23 o
  -6   0   6      807.28      799.94     81.89 o
  -4   0   6      623.31      697.36     34.65 o
  -2   0   6     1042.69     1073.08     40.36 o
   0   0   6       10.58       17.08      6.98 o
   2   0   6    12045.40    12636.41    439.15 o
   4   0   6      261.96      220.67     15.94 o
   6   0   6      975.88      909.65     50.49 o
   8   0   6      114.27      175.29     35.45 o
  10   0   6       24.85       26.03     46.83 o
 -11   1   6        0.65       -9.29     57.82 o
 -10   1   6       14.42       66.48     51.15 o
  -9   1   6        3.27       25.26     19.91 o
  -8   1   6      107.70      131.67     21.74 o
  -7   1   6       76.87      -15.83     37.94 o
  -6   1   6      816.38      782.74     34.21 o
  -5   1   6       34.98       37.77     10.72 o
  -4   1   6       21.30       20.11      7.14 o
  -3   1   6       15.49        6.29      5.09 o
  -2   1   6      170.32      144.76      7.25 o
  -1   1   6     3964.78     3675.05     84.00 o
   0   1   6      383.16      408.09     11.53 o
   1   1   6     2730.42     2708.41     61.75 o
   2   1   6     5790.82     6108.34    206.47 o
   3   1   6     4274.03     4251.41    109.15 o
   4   1   6     1775.31     1902.02     42.51 o
   5   1   6     1856.47     1943.42     44.87 o
   6   1   6      504.02      497.16     26.59 o
   7   1   6      733.77      719.15     50.47 o
   8   1   6        0.68       27.46     19.11 o
   9   1   6       60.60       79.14     25.07 o
  10   1   6       72.85      102.12     47.68 o
  11   1   6        2.92       18.38     37.74 o
 -11   2   6        3.08      -19.72     28.30 o
 -10   2   6        5.17      -28.72     28.72 o
  -9   2   6       64.68       94.77     21.91 o
  -8   2   6        0.63       17.93     22.83 o
  -7   2   6      335.30      365.88     33.23 o
  -6   2   6       50.10       52.49     10.63 o
  -5   2   6      383.76      399.27     21.23 o
  -4   2   6      485.67      432.58     15.96 o
  -3   2   6       23.04        9.45      6.54 o
  -2   2   6      821.50      813.11     22.38 o
  -1   2   6     1239.13     1205.94     26.27 o
   0   2   6     2208.83     2133.79     49.86 o
   1   2   6       45.73       56.23      8.14 o
   2   2   6      112.00      147.19      8.97 o
   3   2   6     2162.78     2277.02     60.30 o
   4   2   6       61.18       51.72      6.40 o
   5   2   6      399.60      366.18     13.09 o
   6   2   6      135.73      135.89     13.92 o
   7   2   6      402.61      358.82     24.14 o
   8   2   6        4.15        3.81     21.65 o
   9   2   6       43.92       17.19     28.65 o
  10   2   6        8.10       35.83     47.03 o
  11   2   6        0.82      -36.71     36.71 o
 -11   3   6        0.62      -30.50     31.10 o
 -10   3   6       20.50       62.61     27.38 o
  -9   3   6       76.80      106.17     28.34 o
  -8   3   6        0.15       -9.01     20.87 o
  -7   3   6       78.26       67.29     18.73 o
  -6   3   6      144.68      106.09     13.34 o
  -5   3   6      941.69      995.75     34.27 o
  -4   3   6      641.90      699.70     27.39 o
  -3   3   6      143.37      119.90      8.91 o
  -2   3   6      784.06      802.90     21.39 o
  -1   3   6      569.15      595.62     21.49 o
   0   3   6      141.45      130.50      5.49 o
   1   3   6     1507.87     1484.60     46.34 o
   2   3   6      312.65      359.19     29.43 o
   3   3   6      159.58      155.43      7.32 o
   4   3   6     1163.10     1374.45     29.55 o
   5   3   6      130.05      136.75     10.77 o
   6   3   6       10.10       29.81     11.34 o
   7   3   6        9.19       18.01     15.12 o
   8   3   6      152.17      166.72     61.81 o
   9   3   6       42.16       33.81     23.15 o
  10   3   6       23.46       -7.13     39.90 o
 -11   4   6        1.71       45.79     40.55 o
 -10   4   6        0.02      -22.91     23.86 o
  -9   4   6        6.17       58.68     28.84 o
  -8   4   6       26.09       14.38     12.52 o
  -7   4   6       12.25       15.86     18.91 o
  -6   4   6       75.85       49.37     14.28 o
  -5   4   6       12.53      -10.52     13.08 o
  -4   4   6      895.26      847.38     25.89 o
  -3   4   6     1617.72     1631.51     37.70 o
  -2   4   6      402.94      495.70     14.83 o
  -1   4   6      122.57      147.50      6.79 o
   0   4   6      107.34       83.50      5.22 o
   1   4   6      104.54      113.49      5.16 o
   2   4   6     3439.12     3400.36     67.96 o
   3   4   6       16.89       20.92      7.19 o
   4   4   6     1215.62     1306.60     35.47 o
   5   4   6      188.79      194.97      9.60 o
   6   4   6      398.39      401.46     25.37 o
   7   4   6        8.16       16.80     17.75 o
   8   4   6       48.74       65.80     23.66 o
   9   4   6        4.51      -20.65     22.79 o
  10   4   6       38.99       25.89     34.30 o
 -11   5   6        7.97       35.19     44.22 o
 -10   5   6       31.61       66.08     30.61 o
  -9   5   6       11.24       11.89     22.13 o
  -8   5   6       56.48       77.15     19.04 o
  -7   5   6      254.03      288.86     72.14 o
  -6   5   6        0.55       41.86     21.06 o
  -5   5   6      215.28      230.48     15.21 o
  -4   5   6       85.49       87.20      9.69 o
  -3   5   6      518.91      566.76     27.44 o
  -2   5   6      254.62      278.85     14.26 o
  -1   5   6      924.46     1059.92     27.00 o
   0   5   6        0.41       -2.06      6.73 o
   1   5   6      364.89      422.63     33.91 o
   2   5   6      299.88      258.18     10.30 o
   3   5   6       91.46       69.36     10.23 o
   4   5   6      781.75      807.94     22.04 o
   5   5   6      505.82      500.07     15.35 o
   6   5   6      333.21      342.44     16.37 o
   7   5   6       12.21       21.79     12.41 o
   8   5   6       11.87       36.50     30.09 o
   9   5   6       33.62       40.44     28.16 o
  10   5   6       24.64       48.64     33.77 o
 -10   6   6        0.59        9.35     28.96 o
  -9   6   6       65.69       78.19     19.12 o
  -8   6   6        0.35       24.46     29.96 o
  -7   6   6      821.06      737.80     80.58 o
  -6   6   6        3.08       16.53     12.07 o
  -5   6   6      495.71      444.39     16.03 o
  -4   6   6      458.35      461.15     16.24 o
  -3   6   6        7.79       16.07      6.53 o
  -2   6   6      136.26      162.14      9.23 o
  -1   6   6      252.11      248.32      9.83 o
   0   6   6      487.19      524.61     29.10 o
   1   6   6       60.41       75.22     14.31 o
   2   6   6     4938.77     5250.68    194.05 o
   3   6   6       51.73       59.60      8.59 o
   4   6   6     1216.40     1228.85     38.06 o
   5   6   6      121.77      133.65      8.18 o
   6   6   6       19.70       19.92     10.61 o
   7   6   6      279.75      273.54     26.51 o
   8   6   6        3.95      -24.97     25.85 o
   9   6   6       61.63       67.10     35.25 o
  10   6   6        3.82       20.80     39.24 o
 -10   7   6       52.28       46.74     59.00 o
  -9   7   6        9.15      -15.42     17.36 o
  -8   7   6       94.75      104.07     17.60 o
  -7   7   6        3.48        1.02     18.20 o
  -6   7   6        9.32        7.55     10.88 o
  -5   7   6      105.71      101.88     10.33 o
  -4   7   6      395.32      388.27     15.22 o
  -3   7   6       30.59       24.36      7.79 o
  -2   7   6        0.37        6.28      5.93 o
  -1   7   6     2186.02     2382.57     55.78 o
   0   7   6      691.13      744.54     22.87 o
   1   7   6     2982.44     3175.31     98.16 o
   2   7   6       38.60       55.70     10.15 o
   3   7   6     1418.84     1350.50     73.22 o
   4   7   6       97.35       82.50      5.73 o
   5   7   6      757.04      764.49     38.20 o
   6   7   6       26.13       37.74      8.13 o
   7   7   6       68.10       84.36     21.08 o
   8   7   6       95.18      129.48     51.41 o
   9   7   6       67.63       55.99     60.18 o
  10   7   6       44.77      141.54     58.47 o
 -10   8   6        0.08       -2.62     61.75 o
  -9   8   6        1.79        7.63     29.48 o
  -8   8   6       31.00       28.89     30.98 o
  -7   8   6        0.51      -10.89     17.04 o
  -6   8   6      122.14      110.88     26.02 o
  -5   8   6       98.64       65.20     18.47 o
  -4   8   6      279.05      296.53     15.82 o
  -3   8   6      121.09      108.67      9.94 o
  -2   8   6       32.62       16.13      7.52 o
  -1   8   6      459.51      443.15     23.90 o
   0   8   6      140.46      142.32      7.54 o
   1   8   6        0.29       -0.08      9.20 o
   2   8   6      118.23      137.97     14.78 o
   3   8   6       80.63       66.35     11.19 o
   4   8   6       32.88       25.85      5.27 o
   5   8   6        5.99       20.93     20.88 o
   6   8   6        1.64       21.28     26.69 o
   7   8   6       72.07       59.29     14.81 o
   8   8   6       29.81       27.47     55.07 o
   9   8   6       11.32      -36.89     36.89 o
  -9   9   6        3.83        8.25     20.74 o
  -8   9   6        0.01       26.04     24.39 o
  -7   9   6        2.41       -4.83     16.32 o
  -6   9   6        2.35        5.90     10.89 o
  -5   9   6      533.12      521.12     31.77 o
  -4   9   6      457.08      420.52     23.25 o
  -3   9   6      128.52      115.11     12.07 o
  -2   9   6      751.01      775.13     31.04 o
  -1   9   6     1514.17     1605.27     58.51 o
   0   9   6      158.88      162.43     12.66 o
   1   9   6     1647.91     1647.84     56.11 o
   2   9   6       92.95       88.73     16.08 o
   3   9   6     1952.53     1997.71     76.44 o
   4   9   6      440.32      465.58     34.09 o
   5   9   6      239.85      226.40     22.43 o
   6   9   6       21.60       12.92     16.96 o
   7   9   6       20.11       13.08     32.70 o
   9   9   6       10.42       15.56     30.71 o
  -9  10   6       14.91       66.24     38.72 o
  -8  10   6        0.37       -2.16     25.44 o
  -7  10   6      174.94      178.12     21.63 o
  -6  10   6        2.29        7.03     13.68 o
  -5  10   6      139.60      147.38     13.74 o
  -4  10   6        3.63        1.37     12.49 o
  -3  10   6        1.38        8.97      7.03 o
  -2  10   6       71.83       59.43      9.44 o
  -1  10   6      464.57      451.39     17.31 o
   0  10   6      109.13       92.40     12.22 o
   1  10   6       18.14        1.95     14.34 o
   2  10   6      844.56      924.02     37.41 o
   3  10   6      215.72      198.66     22.31 o
   4  10   6      132.83      117.96     18.64 o
   5  10   6      157.03      199.74     22.92 o
   6  10   6       15.12       12.20     28.78 o
   7  10   6        8.96       -2.62     36.89 o
   8  10   6        4.97       17.01     51.02 o
  -8  11   6       63.99      119.30     32.05 o
  -7  11   6      134.87      122.63     30.74 o
  -6  11   6       38.49       66.50     23.61 o
  -5  11   6       37.03       27.47     37.94 o
  -4  11   6       72.29       66.46     10.77 o
  -3  11   6       11.33       28.53     12.63 o
  -2  11   6       65.65       71.10     10.38 o
  -1  11   6      149.64      164.72     11.50 o
   0  11   6       23.79       23.13     10.99 o
   1  11   6      473.74      565.93     33.67 o
   2  11   6       79.34      100.43     39.96 o
   3  11   6       12.39        2.62     17.02 o
   4  11   6       12.33       13.43     19.75 o
   5  11   6      189.47      159.00     36.11 o
   6  11   6       27.28       16.41     22.79 o
   7  11   6        0.28      -11.77     28.78 o
   8  11   6        4.40      -14.39     48.40 o
  -8  12   6       16.65       25.41     49.84 o
  -7  12   6        0.10       15.28     22.21 o
  -6  12   6       60.90       61.28     23.61 o
  -5  12   6       24.14       19.20     28.71 o
  -4  12   6       15.06       40.51     16.38 o
  -3  12   6        0.62       14.06     11.24 o
  -2  12   6       12.05       44.43     14.06 o
  -1  12   6       66.86       55.25     17.66 o
   0  12   6      270.42      304.46     21.50 o
   1  12   6       70.81       61.08     16.52 o
   2  12   6      561.61      561.50     44.81 o
   3  12   6       27.18       15.65     21.40 o
   4  12   6      485.29      467.31     36.45 o
   5  12   6        9.76       10.11     24.14 o
   6  12   6       72.86       68.02     31.66 o
  -7  13   6       23.76       17.82     26.47 o
  -6  13   6       58.84       56.08     28.72 o
  -5  13   6      166.40      161.08     31.22 o
  -4  13   6       30.37       44.21     24.35 o
  -3  13   6       37.57       95.23     22.15 o
  -2  13   6       10.86       36.90     18.08 o
  -1  13   6       32.38       39.11     22.24 o
   0  13   6       32.99       62.48     20.74 o
   1  13   6       24.78       37.03     17.46 o
   2  13   6       53.42       61.59     45.85 o
   3  13   6       18.48        6.11     19.38 o
   4  13   6       93.46       98.33     30.23 o
   5  13   6        4.03      -30.22     35.45 o
   6  13   6       21.19       36.50     43.30 o
  -6  14   6        3.28      -34.31     34.31 o
  -5  14   6        4.13      -49.71     49.71 o
  -4  14   6       11.31       26.03     50.89 o
  -3  14   6        0.10       14.39     66.72 o
  -2  14   6        3.45       81.11     55.99 o
  -1  14   6        9.49      -18.84     18.84 o
   0  14   6       79.90       93.03     21.17 o
   1  14   6        1.13       13.43     27.99 o
   2  14   6      178.15      195.77     43.69 o
   3  14   6        0.55       35.00     21.46 o
   4  14   6       65.27       40.48     23.12 o
   5  14   6       26.09       51.31     26.12 o
   6  14   6       26.28       52.33     44.48 o
  -5  15   6       16.64      -36.50     75.61 o
  -4  15   6        0.56       57.69     48.40 o
  -3  15   6       25.09       22.11     51.02 o
  -2  15   6        0.07       17.01     40.55 o
  -1  15   6      231.33      276.81     67.37 o
   0  15   6        6.32       45.79     40.55 o
   1  15   6      290.64      362.40     52.72 o
   2  15   6       32.75        1.04     24.53 o
   3  15   6      301.80      424.00     86.60 o
   4  15   6       40.22       13.89     27.09 o
  -2  16   6       45.46       79.80     66.59 o
  -1  16   6       71.71      117.73     60.44 o
   0  16   6       10.80      -37.81     65.41 o
   1  16   6        2.36       99.68     75.87 o
   2  16   6       14.27       -2.62     51.28 o
   3  16   6        1.75       87.78     67.76 o
  -9   0   7       29.24       22.11     27.60 o
  -7   0   7        1.60      -11.77     19.62 o
  -5   0   7     1420.80     1424.36     57.51 o
  -3   0   7     3636.77     3311.34    137.36 o
  -1   0   7     8147.59     7310.44    231.41 o
   1   0   7    17722.13    18035.41    622.29 o
   3   0   7       42.45       37.96      8.99 o
   5   0   7       13.06        3.49     12.23 o
   7   0   7     2205.92     2262.07    189.29 o
   9   0   7      113.87      133.17     31.66 o
 -11   1   7       18.99       12.85     29.30 o
 -10   1   7       28.92      -12.23     26.16 o
  -9   1   7       47.78       77.18     28.65 o
  -8   1   7      124.57       90.52     35.06 o
  -7   1   7       25.50       66.13     17.57 o
  -6   1   7      238.48      204.57     16.28 o
  -5   1   7       41.17       26.91      9.57 o
  -4   1   7     3763.85     3917.26     90.60 o
  -3   1   7        1.48       11.45      6.87 o
  -2   1   7     3992.79     3847.88     77.58 o
  -1   1   7     1054.64      954.12     44.80 o
   0   1   7     1387.03     1376.94     46.71 o
   1   1   7      317.30      355.29     12.11 o
   2   1   7      992.71     1046.76     48.28 o
   3   1   7     1082.09     1131.40     46.73 o
   4   1   7      191.06      182.65     13.82 o
   5   1   7        0.11       -0.28      5.91 o
   6   1   7      152.82      121.85     13.15 o
   7   1   7        5.05       -4.89     10.67 o
   8   1   7      134.82       94.68     22.57 o
   9   1   7        0.37      -12.58     19.91 o
  10   1   7       20.13      -19.12     24.13 o
 -11   2   7        1.83      -18.23     28.54 o
 -10   2   7       98.12       65.34     29.15 o
  -9   2   7        0.06      -15.48     19.04 o
  -8   2   7       16.83       17.94     21.05 o
  -7   2   7       19.92       12.81     14.62 o
  -6   2   7      278.46      238.01     34.21 o
  -5   2   7       19.45        0.81     12.24 o
  -4   2   7     2353.85     2399.49     61.22 o
  -3   2   7    10012.51    10054.85    237.21 o
  -2   2   7     1085.46     1216.84     34.06 o
  -1   2   7     5218.70     4942.33    105.18 o
   0   2   7     1538.31     1573.64     36.00 o
   1   2   7     3423.74     3605.66     83.66 o
   2   2   7     3935.01     4137.30     96.93 o
   3   2   7      349.15      373.80     20.26 o
   4   2   7      869.16      877.46     26.44 o
   5   2   7        3.41       13.14      7.36 o
   6   2   7        2.21        0.70      7.20 o
   7   2   7       46.96       35.19     22.37 o
   8   2   7      114.02      109.08     20.65 o
   9   2   7       69.46       60.18     20.61 o
  10   2   7       93.00      139.84     59.00 o
 -11   3   7        0.07      -20.80     39.24 o
 -10   3   7        0.19       -6.57     24.37 o
  -9   3   7      156.59      196.29     54.94 o
  -8   3   7       65.32       42.04     24.27 o
  -7   3   7      299.37      343.21     26.47 o
  -6   3   7     1484.73     1492.09     63.76 o
  -5   3   7       76.89       92.80     12.20 o
  -4   3   7     2029.83     2144.95     59.07 o
  -3   3   7     2885.03     3129.34     92.05 o
  -2   3   7     3413.33     3196.06     93.71 o
  -1   3   7     2247.28     2276.04     91.82 o
   0   3   7      931.73      818.19     21.67 o
   1   3   7      159.74      170.16      9.23 o
   2   3   7      277.97      245.43     18.26 o
   3   3   7       49.34       44.82      5.58 o
   4   3   7      220.01      272.84     15.60 o
   5   3   7      337.15      404.85     19.66 o
   6   3   7      103.52      121.35     14.50 o
   7   3   7      139.24      146.19     17.59 o
   8   3   7        0.37       43.30     44.74 o
   9   3   7       10.72       22.11     56.12 o
  10   3   7       15.11      -24.80     35.47 o
 -11   4   7        9.12       19.49     43.04 o
 -10   4   7        7.02       48.33     38.89 o
  -9   4   7       15.29       42.70     20.19 o
  -8   4   7        0.29       -3.49     18.01 o
  -7   4   7        1.43       22.27     18.12 o
  -6   4   7        0.15       28.48     15.87 o
  -5   4   7      106.50       93.34     12.40 o
  -4   4   7       62.97       79.48     11.41 o
  -3   4   7      213.45      153.05      9.12 o
  -2   4   7        2.73        4.31      8.79 o
  -1   4   7     2692.73     2486.13     57.29 o
   0   4   7        0.87       -4.48      6.93 o
   1   4   7      518.11      485.66     28.91 o
   2   4   7       24.42       32.95      9.80 o
   3   4   7       19.83       47.92      9.94 o
   4   4   7      267.73      296.72     11.89 o
   5   4   7       96.30       67.28     10.12 o
   6   4   7        8.50       13.54      5.21 o
   7   4   7      162.46      152.11     41.08 o
   8   4   7        0.42       14.11     19.62 o
   9   4   7       44.47       11.75     24.27 o
  10   4   7        0.00      -10.02     16.94 o
 -10   5   7       22.62       85.14     73.26 o
  -9   5   7        0.04      -16.61     23.66 o
  -8   5   7       49.92       67.36     28.04 o
  -7   5   7      352.92      323.23     24.79 o
  -6   5   7      380.43      372.10     29.66 o
  -5   5   7      133.71      117.17     13.45 o
  -4   5   7     1442.66     1422.54     41.97 o
  -3   5   7      546.73      571.33     18.46 o
  -2   5   7     1121.65     1030.79     35.72 o
  -1   5   7      358.13      370.33     11.06 o
   0   5   7     3690.60     3485.35     78.28 o
   1   5   7      690.95      779.56     25.48 o
   2   5   7      789.16      769.63     23.89 o
   3   5   7        2.17       17.17      6.24 o
   4   5   7      992.44     1089.61     36.21 o
   5   5   7        1.27        1.15      9.80 o
   6   5   7      155.56      196.80     11.75 o
   7   5   7       16.99        4.06     11.58 o
   8   5   7        5.98       34.42     28.22 o
   9   5   7       51.66       12.32     31.04 o
  10   5   7       62.24       32.43     26.51 o
 -10   6   7      149.46      168.94     39.77 o
  -9   6   7       13.54        5.33     33.19 o
  -8   6   7       77.20       49.47     21.40 o
  -7   6   7       64.53       58.47     15.03 o
  -6   6   7      184.08      178.87     20.91 o
  -5   6   7      706.37      676.22     25.45 o
  -4   6   7      100.86       76.91      9.70 o
  -3   6   7     1369.91     1335.32     44.20 o
  -2   6   7      144.56      137.90      8.04 o
  -1   6   7     2685.16     2687.35     53.97 o
   0   6   7       18.67       16.71      8.24 o
   1   6   7     1865.17     1929.48     48.72 o
   2   6   7       82.15       83.20      5.87 o
   3   6   7       16.88       21.19      4.74 o
   4   6   7       28.61       32.80      7.91 o
   5   6   7       15.98       13.96      9.32 o
   6   6   7       11.14       10.58      7.28 o
   7   6   7       40.15       48.64     16.52 o
   8   6   7       87.09       97.59     15.91 o
   9   6   7        1.74       17.18     19.60 o
  10   6   7       10.72       -5.23     40.42 o
 -10   7   7        8.15       27.60     85.42 o
  -9   7   7      244.15      275.48     33.77 o
  -8   7   7      121.50      141.01     28.40 o
  -7   7   7      433.36      464.45     31.00 o
  -6   7   7      357.31      318.66     24.36 o
  -5   7   7      329.83      339.62     17.70 o
  -4   7   7     1242.56     1276.90     45.12 o
  -3   7   7      133.28      118.68     10.88 o
  -2   7   7     3449.91     3554.91    104.40 o
  -1   7   7       17.27       16.89      5.87 o
   0   7   7     1081.32     1091.83     30.97 o
   1   7   7       80.46       73.90      6.96 o
   2   7   7       83.35       66.85     17.14 o
   3   7   7       16.21       13.41      5.65 o
   4   7   7       57.57       38.54     14.03 o
   5   7   7        0.01       -2.99     11.02 o
   6   7   7      289.17      242.49     13.66 o
   7   7   7       76.23       61.62     25.31 o
   8   7   7      169.58      205.71     37.28 o
   9   7   7        3.51       68.51     25.68 o
  -9   8   7       28.29        9.54     22.38 o
  -8   8   7       71.46       63.29     27.41 o
  -7   8   7       31.71       34.77     14.19 o
  -6   8   7        4.62       28.22     14.19 o
  -5   8   7       19.18       -3.61     12.16 o
  -4   8   7       18.41       10.56     10.06 o
  -3   8   7     2379.11     2433.67     82.32 o
  -2   8   7      527.34      550.64     22.10 o
  -1   8   7     4379.88     4585.12    114.09 o
   0   8   7      392.87      404.70     14.00 o
   1   8   7     3779.55     3874.86    120.46 o
   2   8   7      512.09      467.06     23.64 o
   3   8   7     1234.38     1220.50     53.13 o
   4   8   7        9.97       28.39     10.98 o
   5   8   7      232.96      256.16     16.87 o
   6   8   7        0.09        7.69     10.04 o
   7   8   7        1.51        7.72     31.26 o
   8   8   7       16.27       40.55     34.01 o
   9   8   7       75.83       79.80     67.89 o
  -9   9   7       36.85       55.79     26.72 o
  -8   9   7        5.39      -17.99     20.10 o
  -7   9   7      106.90      110.02     36.37 o
  -6   9   7      313.43      260.18     36.59 o
  -5   9   7       32.60       33.27     10.25 o
  -4   9   7     1538.23     1580.51     72.63 o
  -3   9   7      725.69      711.08     26.45 o
  -2   9   7      804.12      753.01     25.36 o
  -1   9   7      399.95      402.54     15.48 o
   0   9   7      283.37      240.47      9.93 o
   1   9   7        7.01       -1.45     11.77 o
   2   9   7       62.30       89.67     16.94 o
   3   9   7       24.96       26.03     12.56 o
   4   9   7       63.38       21.61     35.32 o
   5   9   7        5.45      -13.75     14.35 o
   6   9   7       85.82       84.44     36.63 o
   7   9   7       37.05       44.35     29.83 o
   8   9   7       35.49       26.03     43.17 o
   9   9   7       18.01       50.76     56.12 o
  -9  10   7        0.39       19.88     37.89 o
  -8  10   7       77.51       79.97     24.34 o
  -7  10   7        1.55       -3.93     18.83 o
  -6  10   7        8.43       15.16     17.51 o
  -5  10   7       61.07       41.09     20.98 o
  -4  10   7      436.47      449.76     20.38 o
  -3  10   7       46.02       32.22     11.38 o
  -2  10   7      215.19      184.08     14.03 o
  -1  10   7     1311.07     1239.78     44.01 o
   0  10   7       11.05       25.44     20.73 o
   1  10   7      461.23      464.57     25.01 o
   2  10   7        0.88        8.19     15.92 o
   3  10   7      443.33      429.47     35.97 o
   4  10   7        6.65       17.01     30.09 o
   5  10   7       20.92       29.78     20.25 o
   6  10   7       24.13       17.42     12.98 o
   7  10   7       76.47       81.11     33.88 o
   8  10   7        4.44       24.86     37.94 o
  -8  11   7       26.51       28.80     48.93 o
  -7  11   7       21.73       14.40     18.51 o
  -6  11   7      148.12      180.08     36.12 o
  -5  11   7       40.08       23.71     13.45 o
  -4  11   7      246.98      249.10     39.07 o
  -3  11   7       12.78       23.36      9.05 o
  -2  11   7     1067.29     1161.94     57.17 o
  -1  11   7       22.22       18.99      9.19 o
   0  11   7      874.69      876.38     36.19 o
   1  11   7       65.54       91.14     28.32 o
   2  11   7       43.10       57.36     18.20 o
   3  11   7        6.31       -9.21     15.51 o
   4  11   7       58.75       79.90     20.26 o
   5  11   7        7.60      -19.62     19.62 o
   6  11   7        1.10       22.67     33.95 o
   7  11   7        0.05        1.31     43.69 o
   8  11   7        4.63        2.62     32.97 o
  -7  12   7        0.88       -6.87     33.11 o
  -6  12   7       12.94       28.65     56.12 o
  -5  12   7       69.47       53.85     25.74 o
  -4  12   7       14.82       21.85     18.90 o
  -3  12   7      426.13      433.30     27.06 o
  -2  12   7      387.98      349.14     21.22 o
  -1  12   7      124.47      125.71     25.90 o
   0  12   7       33.96       60.03     15.95 o
   1  12   7       42.93       23.49     18.88 o
   2  12   7        2.21       13.68     25.13 o
   3  12   7       10.57       13.69     22.34 o
   4  12   7        0.00      -14.20     16.04 o
   5  12   7        2.97       -3.01     22.24 o
  -7  13   7       10.31      -12.51     32.33 o
  -6  13   7       87.50       81.20     26.35 o
  -5  13   7        4.91        1.41     45.79 o
  -4  13   7      399.22      430.51     39.12 o
  -3  13   7        3.10        3.82     16.91 o
  -2  13   7      840.18      838.86     50.17 o
  -1  13   7       31.39       25.00     30.49 o
   0  13   7      613.01      536.28     33.35 o
   1  13   7       88.48       71.27     18.38 o
   2  13   7      137.80      103.84     30.02 o
   3  13   7      212.48      231.81     40.81 o
   4  13   7       29.32       16.40     40.36 o
   5  13   7       12.28       29.31     25.93 o
   6  13   7       38.01      -28.65     31.40 o
  -6  14   7       35.46      -22.11     46.96 o
  -5  14   7       19.40       72.21     43.04 o
  -4  14   7       52.55      155.67    194.92 o
  -3  14   7      161.81       36.50     43.30 o
  -2  14   7        0.67      -23.55     36.50 o
  -1  14   7      403.63      396.08     41.93 o
   0  14   7        0.73        8.12     51.54 o
   1  14   7      342.60      349.97     44.48 o
   2  14   7        6.44        0.39     21.65 o
   3  14   7        6.92       19.67     30.45 o
   4  14   7       27.40       -1.80     31.98 o
   5  14   7        5.40       20.89     75.22 o
  -4  15   7      333.37      287.79     57.69 o
  -3  15   7       85.53       89.09     47.09 o
  -2  15   7      215.22      292.63     45.79 o
  -1  15   7       48.77       59.91     58.74 o
   0  15   7      110.09       52.33     48.66 o
   1  15   7        7.01       -3.95     23.06 o
   2  15   7        4.27      -20.04     20.04 o
   3  15   7        6.53       34.90     40.76 o
   4  15   7       37.81       51.49     30.15 o
  -3  16   7       63.73       68.02     57.30 o
  -2  16   7        0.30        9.29     80.19 o
  -1  16   7      224.14      225.26     65.15 o
   0  16   7        3.18      -27.47     77.44 o
   1  16   7      204.55      168.62     69.46 o
 -10   0   8      164.24      183.93     40.29 o
  -8   0   8      406.38      381.46     52.33 o
  -6   0   8        7.56       23.55     18.18 o
  -4   0   8      292.95      253.41     15.48 o
  -2   0   8      154.91      189.14     11.68 o
   0   0   8      217.05      142.38     26.75 o
   2   0   8     8511.09     8777.66    369.69 o
   4   0   8      774.74      865.45     37.82 o
   6   0   8      937.35      984.21     41.99 o
   8   0   8       85.19       72.21     39.38 o
  10   0   8       64.13       89.09     38.20 o
 -11   1   8        6.18       26.71     35.07 o
 -10   1   8       35.91       20.77     31.76 o
  -9   1   8        9.17       11.15     22.65 o
  -8   1   8       60.29       52.33     27.21 o
  -7   1   8      203.60      186.28     27.08 o
  -6   1   8        0.19       10.00     28.63 o
  -5   1   8      174.40      186.75     19.96 o
  -4   1   8     1414.61     1554.08     39.19 o
  -3   1   8     2216.46     2195.51     53.72 o
  -2   1   8      361.00      364.13     12.66 o
  -1   1   8     4714.02     4755.34    100.19 o
   0   1   8     1591.92     1615.97     37.96 o
   1   1   8     1767.83     1812.17     43.44 o
   2   1   8      153.71      112.95      7.48 o
   3   1   8      533.05      563.30     28.39 o
   4   1   8      733.38      719.81     28.51 o
   5   1   8      186.43      233.83     14.32 o
   6   1   8      125.83      113.28      8.54 o
   7   1   8      319.48      246.58     27.47 o
   8   1   8       85.82      128.20     40.95 o
   9   1   8       63.98       27.71     45.85 o
  10   1   8       13.55       33.63     28.51 o
 -11   2   8        0.06       31.40     48.27 o
 -10   2   8       14.51       19.16     27.97 o
  -9   2   8       70.61      148.11     33.45 o
  -8   2   8        6.48       39.11     35.32 o
  -7   2   8       54.42       57.44     17.86 o
  -6   2   8       35.74       -2.50     13.82 o
  -5   2   8      610.21      549.12     21.53 o
  -4   2   8      138.53      154.08     10.49 o
  -3   2   8      112.36      114.89     13.59 o
  -2   2   8     2616.05     2570.78     56.58 o
  -1   2   8      452.93      469.30     13.83 o
   0   2   8     7874.07     7935.22    176.08 o
   1   2   8      992.17     1057.71     28.28 o
   2   2   8     1297.00     1238.76     40.76 o
   3   2   8      747.28      760.66     22.93 o
   4   2   8     3431.69     3708.41    105.86 o
   5   2   8        5.37        0.17      8.62 o
   6   2   8      144.78      164.65      8.63 o
   7   2   8      153.36      171.89     20.93 o
   8   2   8       22.24       59.88     18.84 o
   9   2   8       10.89       11.07     21.68 o
  10   2   8        4.69      -25.63     25.63 o
 -11   3   8        9.24       -5.23     45.65 o
 -10   3   8       28.22       85.90     29.59 o
  -9   3   8        4.64      -10.38     20.44 o
  -8   3   8       13.07       13.09     19.23 o
  -7   3   8       26.71       17.42     31.33 o
  -6   3   8      392.23      350.25     29.83 o
  -5   3   8       20.36       17.32     10.07 o
  -4   3   8       90.04       74.18     10.30 o
  -3   3   8     4225.16     4172.76    154.23 o
  -2   3   8      178.31      142.54     12.78 o
  -1   3   8     3754.37     3635.50     84.00 o
   0   3   8       12.94        1.28      7.31 o
   1   3   8     3799.21     3769.66    171.63 o
   2   3   8      292.09      341.58     10.02 o
   3   3   8     2435.26     2479.98     74.24 o
   4   3   8      172.20      202.35     10.00 o
   5   3   8      419.84      443.73     18.74 o
   6   3   8      136.26      129.20     22.99 o
   7   3   8      334.11      361.38     26.21 o
   8   3   8        0.19        1.90     22.96 o
   9   3   8       19.51        5.23     43.04 o
  10   3   8       22.04       47.70     30.73 o
 -10   4   8       53.42       69.20     39.11 o
  -9   4   8       22.73       -3.57     24.24 o
  -8   4   8       60.37       27.85     26.39 o
  -7   4   8      197.20      163.91     30.61 o
  -6   4   8      291.16      256.66     26.69 o
  -5   4   8      367.38      347.18     22.77 o
  -4   4   8       79.69       51.29     10.56 o
  -3   4   8      181.95      180.81     12.71 o
  -2   4   8      433.41      448.30     16.33 o
  -1   4   8        2.67       -2.47      4.47 o
   0   4   8     2795.63     2730.92    100.05 o
   1   4   8      440.82      425.17     15.44 o
   2   4   8     2392.51     2395.87     71.94 o
   3   4   8      210.23      255.56     10.18 o
   4   4   8       64.96       61.61     12.55 o
   5   4   8       69.49       52.71      9.62 o
   6   4   8       41.30       38.86     11.54 o
   7   4   8       74.84       60.16     11.58 o
   8   4   8        1.27       32.37     16.43 o
   9   4   8        1.84       11.67     43.67 o
  10   4   8       14.34       55.92     27.89 o
 -10   5   8        7.05        4.47     25.70 o
  -9   5   8       11.94      -25.43     25.43 o
  -8   5   8        8.20       11.04     26.10 o
  -7   5   8      101.32       79.84     19.25 o
  -6   5   8       54.29       45.31     21.06 o
  -5   5   8       11.10        9.18      9.11 o
  -4   5   8     1092.70     1132.71     41.51 o
  -3   5   8     1362.06     1390.97     50.70 o
  -2   5   8      388.45      386.40     13.64 o
  -1   5   8     4951.35     5077.97    236.67 o
   0   5   8       97.56      100.25      8.81 o
   1   5   8     2123.49     1993.36     46.27 o
   2   5   8       47.44       44.44      6.98 o
   3   5   8     1421.20     1579.86     44.92 o
   4   5   8      227.22      212.86     12.03 o
   5   5   8      360.09      384.72     27.52 o
   6   5   8      108.78      115.34     15.50 o
   7   5   8       88.04       82.45     20.04 o
   8   5   8        0.92       14.24     17.44 o
   9   5   8       36.56       55.34     18.40 o
  10   5   8        2.35       13.87     25.37 o
 -10   6   8        7.46      -17.21     29.56 o
  -9   6   8       19.97       75.50     36.04 o
  -7   6   8      695.47      749.12     38.50 o
  -6   6   8        0.79      -13.83     13.83 o
  -5   6   8      754.78      793.66     33.38 o
  -4   6   8      281.01      280.74     14.21 o
  -3   6   8      501.61      532.91     22.57 o
  -2   6   8       18.03       22.69      7.12 o
  -1   6   8       37.33       38.06      9.31 o
   0   6   8     1474.41     1477.42     34.74 o
   1   6   8      194.24      198.72      8.95 o
   2   6   8     3829.80     3933.31    106.56 o
   3   6   8       31.05       30.90      6.33 o
   4   6   8      193.58      191.60     10.76 o
   5   6   8        2.80        7.45      8.41 o
   6   6   8       56.68       49.54     19.77 o
   7   6   8       37.38       37.74     40.49 o
   8   6   8        2.15       59.91     45.92 o
   9   6   8        0.06       12.23     29.37 o
  10   6   8        0.51      -24.86     52.33 o
 -10   7   8       13.55      -18.18     44.67 o
  -9   7   8        1.12        2.90     22.86 o
  -8   7   8      124.45       63.84     34.14 o
  -7   7   8        0.40       35.19     19.75 o
  -6   7   8      283.51      255.22     27.22 o
  -5   7   8      147.41      132.83     15.93 o
  -4   7   8      302.78      301.29     14.43 o
  -3   7   8     1226.70     1341.78     44.19 o
  -2   7   8      303.61      291.46     11.71 o
  -1   7   8     2321.69     2326.60     75.00 o
   0   7   8        6.36        6.09      6.48 o
   1   7   8     1068.92     1050.10     34.11 o
   2   7   8       36.88       19.23      6.11 o
   3   7   8      219.76      209.63      9.88 o
   4   7   8        1.70        2.67      5.71 o
   5   7   8        1.91       11.73      7.99 o
   6   7   8        1.03        2.22     10.12 o
   7   7   8        6.63       12.60     17.35 o
   8   7   8       11.06      -35.19     49.71 o
   9   7   8        1.01       -6.54     32.83 o
  -9   8   8        0.01       -2.72     22.18 o
  -8   8   8       45.77       76.97     24.08 o
  -7   8   8        0.40       -0.83     20.68 o
  -6   8   8       70.08       55.99     22.24 o
  -5   8   8        0.74      -10.48     11.26 o
  -4   8   8        5.49        6.23     11.74 o
  -3   8   8       42.86       28.90      8.86 o
  -2   8   8      862.35      941.74     26.04 o
  -1   8   8       97.47       96.54      7.98 o
   0   8   8     3579.16     3842.49    155.30 o
   1   8   8      201.31      186.87     16.60 o
   2   8   8      837.57      857.06     41.35 o
   3   8   8       44.46       26.30     14.11 o
   4   8   8     2018.04     2039.19     79.44 o
   5   8   8       15.42       39.82     17.66 o
   6   8   8      210.40      246.02     23.21 o
   7   8   8       65.21       81.11     29.96 o
   8   8   8       66.49      137.36     36.50 o
   9   8   8        7.79       59.91     39.24 o
  -9   9   8       15.11       23.21     29.81 o
  -8   9   8       23.71       10.13     19.72 o
  -7   9   8        8.84       27.80     26.24 o
  -6   9   8       34.23       48.71     21.54 o
  -5   9   8      484.05      428.24     32.15 o
  -4   9   8       42.09       40.04     13.81 o
  -3   9   8     1729.02     1770.84     67.15 o
  -2   9   8        5.17       14.38      7.14 o
  -1   9   8     1405.21     1472.82     57.84 o
   0   9   8        3.25       13.04      9.23 o
   1   9   8     1051.06     1021.58     53.45 o
   2   9   8      233.64      253.89     43.69 o
   3   9   8      139.76       92.78     17.86 o
   4   9   8       81.36       93.43     26.16 o
   5   9   8       57.71       71.83     27.54 o
   6   9   8        0.08      -26.03     41.73 o
   8   9   8        2.84      -32.57     32.57 o
  -9  10   8       26.61       32.35     54.94 o
  -8  10   8        6.71       47.31     34.88 o
  -7  10   8       89.80       93.71     24.59 o
  -6  10   8       11.50       22.13     16.02 o
  -5  10   8       29.75       29.77     13.11 o
  -4  10   8        9.55       23.89     20.74 o
  -3  10   8      343.29      356.14     24.86 o
  -2  10   8       17.88       13.81      9.00 o
  -1  10   8      290.05      284.24     21.36 o
   0  10   8      319.51      328.30     24.75 o
   1  10   8      628.19      710.40     79.14 o
   2  10   8     1520.73     1579.64     77.34 o
   3  10   8      908.89      919.45     53.47 o
   4  10   8      106.42      171.16     32.97 o
   5  10   8       13.98       -3.24     19.47 o
   6  10   8       85.47       91.80     19.13 o
   7  10   8        3.06       55.99     51.93 o
   8  10   8       42.88       47.22     44.74 o
  -8  11   8       31.90       23.65     26.00 o
  -7  11   8       52.15       24.85     19.55 o
  -6  11   8        5.72        9.96     18.84 o
  -5  11   8        1.01       13.08     26.16 o
  -4  11   8      160.84      121.45     22.47 o
  -3  11   8      299.23      292.05     19.87 o
  -2  11   8       56.02       42.31     12.41 o
  -1  11   8     1808.50     1969.20    139.52 o
   0  11   8       95.00       92.05     14.36 o
   1  11   8      337.90      347.46     32.25 o
   2  11   8        5.50       43.30     20.93 o
   3  11   8      421.26      413.04     26.69 o
   4  11   8       19.21       18.27     16.97 o
   5  11   8       21.88       17.52     17.63 o
   6  11   8       53.85        7.72     31.26 o
   7  11   8       35.99      -14.39     40.68 o
  -7  12   8        0.15       10.33     70.38 o
  -6  12   8        5.32       44.35     44.35 o
  -5  12   8       65.73      101.21     22.25 o
  -4  12   8       33.95       68.78     17.45 o
  -3  12   8        3.56        2.79     12.89 o
  -2  12   8       98.24       89.13     22.57 o
  -1  12   8       71.57       63.79     22.95 o
   0  12   8      615.62      590.32     45.98 o
   1  12   8       56.72        9.42     19.86 o
   2  12   8      345.74      348.20     29.68 o
   3  12   8       20.72       25.23     19.62 o
   4  12   8       53.48       38.13     24.38 o
   5  12   8        6.58        1.36     26.62 o
   6  12   8        9.39       28.65     40.68 o
   7  12   8       21.36       18.18     56.25 o
  -6  13   8        5.49        9.17     25.49 o
  -5  13   8        1.35      -24.12     24.12 o
  -4  13   8       35.66       31.84     16.19 o
  -3  13   8      286.59      327.30     23.95 o
  -2  13   8      121.48      126.86     30.68 o
  -1  13   8      314.84      340.62     31.70 o
   0  13   8       80.95       84.64     28.46 o
   1  13   8      570.22      595.80     44.70 o
   2  13   8      125.65       61.74     24.26 o
   3  13   8      266.39      356.47     46.44 o
   4  13   8       64.75       83.22     25.71 o
   5  13   8      173.04      197.98     38.54 o
   6  13   8        4.32      104.78     53.37 o
  -5  14   8       52.13       28.65     45.65 o
  -3  14   8       37.35       41.86     43.04 o
  -2  14   8      122.14      150.86     48.47 o
  -1  14   8        0.33       14.39     47.22 o
   0  14   8      397.98      412.98     38.69 o
   1  14   8       10.77       20.11     36.11 o
   2  14   8      166.88      191.07     33.08 o
   3  14   8        6.21      -14.39     30.22 o
   4  14   8       25.42      -24.16     29.36 o
   5  14   8        5.40       -3.04     23.91 o
  -4  15   8      152.84      145.07     59.26 o
  -3  15   8      160.71      146.78     56.12 o
  -2  15   8       81.95      119.30     53.77 o
  -1  15   8      217.32      227.49     50.23 o
   0  15   8       77.94       91.17     21.03 o
   1  15   8      170.32      180.07     38.43 o
   2  15   8        9.55      102.48     79.08 o
   3  15   8       63.33       83.22     29.55 o
   4  15   8       16.38       34.52     46.24 o
  -2  16   8        6.36      -19.49     74.43 o
  -1  16   8        7.41       37.81     45.79 o
   0  16   8       67.14      124.14     74.17 o
   1  16   8       21.20      174.25     73.52 o
  -7   0   9     2619.26     2912.09    257.58 o
  -5   0   9     3076.14     3294.61    145.12 o
  -3   0   9     2813.39     2927.58    127.68 o
  -1   0   9    13587.22    13998.70    689.01 o
   1   0   9     3255.19     3753.05    110.21 o
   3   0   9     5166.36     5055.54    201.79 o
   5   0   9      524.47      474.46     29.42 o
   7   0   9      241.00      210.35     28.39 o
   9   0   9      351.48      346.92     59.26 o
 -10   1   9       34.11       70.23     42.68 o
  -9   1   9       17.07       30.95     41.01 o
  -8   1   9       31.20       69.24     31.59 o
  -7   1   9        7.77       14.33     24.20 o
  -6   1   9       46.30       52.33     18.47 o
  -5   1   9       60.12       54.15     14.12 o
  -4   1   9        6.98       16.03      9.16 o
  -3   1   9        4.43        5.81      6.69 o
  -2   1   9       30.03       52.60     11.95 o
  -1   1   9      964.67      969.83     30.53 o
   0   1   9     1433.32     1700.47     67.52 o
   1   1   9      141.63      125.89      7.70 o
   2   1   9       64.10       53.48     18.90 o
   3   1   9      545.73      592.50     20.69 o
   4   1   9      195.28      195.86     11.42 o
   5   1   9       58.61       54.99      8.01 o
   6   1   9      160.31      125.99     18.07 o
   7   1   9      107.59       78.64     19.49 o
   8   1   9        8.13       59.91     39.24 o
   9   1   9       33.89       11.12     45.72 o
  10   1   9        9.74      -39.11     61.61 o
 -10   2   9       64.13       21.20     26.24 o
  -9   2   9       10.37      -24.79     26.15 o
  -8   2   9        0.67      -10.33     31.26 o
  -7   2   9       13.63       10.68     21.34 o
  -6   2   9      579.79      607.82     94.25 o
  -5   2   9      643.20      731.24     33.65 o
  -4   2   9      609.84      607.50     51.23 o
  -3   2   9      978.45      934.02     35.27 o
  -2   2   9      333.56      312.90     15.60 o
  -1   2   9      404.81      360.58     12.13 o
   0   2   9     2511.03     2535.60     58.47 o
   1   2   9       58.20       67.14     11.22 o
   2   2   9       41.75       16.87      6.75 o
   3   2   9      119.37      170.03     11.10 o
   4   2   9      434.05      398.03     18.15 o
   5   2   9       31.78       39.24     12.05 o
   6   2   9      537.92      536.27     27.79 o
   7   2   9        7.56        1.41      8.43 o
   8   2   9       38.03       76.00     36.63 o
   9   2   9        0.14       41.19     43.69 o
  10   2   9       17.45      -19.23     33.73 o
 -11   3   9        0.25      -35.19     45.92 o
 -10   3   9       24.59       34.95     63.71 o
  -9   3   9       55.08       28.93     24.92 o
  -7   3   9      323.29      383.76     28.60 o
  -6   3   9      130.14      164.05     19.79 o
  -5   3   9       20.52       18.91      9.68 o
  -4   3   9     1134.55     1126.02     40.64 o
  -3   3   9       24.33       37.91      9.22 o
  -2   3   9     1127.79     1101.61     31.25 o
  -1   3   9      808.29      892.20     23.96 o
   0   3   9      596.12      571.03     26.23 o
   1   3   9      203.79      211.32      8.95 o
   2   3   9      123.65      128.97      8.92 o
   3   3   9      500.93      526.39     20.44 o
   4   3   9       16.25       12.04      7.81 o
   5   3   9       23.47        8.21      8.89 o
   6   3   9       29.66       50.28     10.01 o
   7   3   9        0.35       -7.17     12.48 o
   8   3   9        8.20       19.49     32.57 o
   9   3   9       57.70       57.69     44.48 o
  10   3   9        0.21       44.57     33.81 o
 -10   4   9        5.87       11.10     30.22 o
  -9   4   9       12.08       20.08     53.70 o
  -8   4   9       25.04       14.53     20.46 o
  -7   4   9       95.79      122.10     49.64 o
  -6   4   9      177.63      173.31     30.09 o
  -5   4   9        3.62       30.29     12.47 o
  -4   4   9       76.29       77.40     11.81 o
  -3   4   9        6.55       13.28      8.67 o
  -2   4   9      210.01      215.83     12.06 o
  -1   4   9      780.85      869.61     25.21 o
   0   4   9      642.36      675.89     36.48 o
   1   4   9     1023.38     1101.60     30.36 o
   2   4   9       83.37       76.06      7.46 o
   3   4   9       35.38       23.65      7.01 o
   4   4   9       51.42       46.75      9.20 o
   5   4   9        9.71        5.16     10.18 o
   6   4   9        1.29       21.22     25.97 o
   7   4   9       93.21       96.15     34.01 o
   8   4   9        3.07       11.77     28.78 o
   9   4   9       13.75        3.88     28.72 o
  10   4   9        0.18      -23.19     32.29 o
 -10   5   9       99.63      138.82     27.89 o
  -9   5   9        1.00       19.40     25.45 o
  -8   5   9      159.46      120.30     28.19 o
  -7   5   9       47.16       37.39     16.27 o
  -6   5   9      476.21      505.59     34.47 o
  -4   5   9      987.11     1042.89     36.69 o
  -3   5   9        1.38       -7.16      7.16 o
  -2   5   9      389.19      387.46     24.72 o
  -1   5   9      556.35      630.98     30.66 o
   0   5   9      122.98      165.03     17.11 o
   1   5   9       35.41       18.92      8.11 o
   2   5   9       46.38       55.93      9.07 o
   3   5   9        1.15       -2.07      9.13 o
   4   5   9      485.63      466.58     18.88 o
   5   5   9       15.93       19.90     11.28 o
   6   5   9      355.04      323.00     18.11 o
   7   5   9      151.01      145.07     34.01 o
   9   5   9        0.00      -40.31     60.76 o
  10   5   9       10.95       -9.29     56.51 o
 -10   6   9        5.92       42.93     30.61 o
  -9   6   9        1.67      -15.83     28.78 o
  -8   6   9       26.87       78.02     29.30 o
  -7   6   9      147.28      174.53     30.55 o
  -6   6   9      180.89      267.26     28.39 o
  -5   6   9      199.70      182.49     18.18 o
  -4   6   9      423.86      447.25     18.85 o
  -3   6   9      766.30      809.85     28.19 o
  -2   6   9      486.03      524.59     17.68 o
  -1   6   9     1409.38     1424.22     60.54 o
   0   6   9      992.67     1142.89     38.25 o
   1   6   9        1.03       -3.10      5.86 o
   2   6   9       29.81       31.04      9.11 o
   3   6   9     1012.63      926.33     32.44 o
   4   6   9       90.25      136.65     35.45 o
   5   6   9      192.89      153.08     15.53 o
   6   6   9      107.89      120.43     14.37 o
   7   6   9        2.64       -4.91     23.82 o
   8   6   9        3.91       29.56     34.80 o
   9   6   9        0.05        2.62     39.38 o
 -10   7   9       18.38       22.74     47.38 o
  -9   7   9        7.67       14.29     47.75 o
  -8   7   9        3.74       28.53     24.44 o
  -7   7   9       92.73       83.16     25.85 o
  -6   7   9        1.59       -8.70     22.54 o
  -5   7   9       48.95       36.10     20.30 o
  -4   7   9       65.13       65.14     12.45 o
  -3   7   9      265.57      243.24     11.97 o
  -2   7   9       18.44       21.59      7.81 o
  -1   7   9       14.56        8.61      9.41 o
   0   7   9      146.29      207.84     21.92 o
   1   7   9      228.40      217.67     24.27 o
   2   7   9       59.45       56.20     12.85 o
   3   7   9       13.65        9.92     10.01 o
   4   7   9        4.99        4.49      8.03 o
   5   7   9        0.34        0.69      8.81 o
   6   7   9       28.52       10.06      9.92 o
   7   7   9        0.23      -40.68     40.68 o
   8   7   9       12.99       23.55     37.81 o
   9   7   9       96.51        3.92     57.82 o
  -9   8   9       60.73       94.88     29.08 o
  -8   8   9        2.84       32.42     28.54 o
  -7   8   9       82.19      102.99     54.94 o
  -6   8   9        0.15       20.80     17.50 o
  -5   8   9      584.34      449.22     46.05 o
  -4   8   9       90.03       75.05      9.98 o
  -3   8   9     1566.62     1543.70     52.92 o
  -2   8   9      690.75      673.80     24.39 o
  -1   8   9      496.65      430.34     16.56 o
   0   8   9      126.69      110.30      8.16 o
   1   8   9      122.69      107.01     12.01 o
   2   8   9        0.02        3.95     15.35 o
   3   8   9        3.99        7.72      6.41 o
   4   8   9       89.14       57.31      7.50 o
   5   8   9      162.56      125.71     19.49 o
   6   8   9       27.64       -3.55     13.98 o
   7   8   9      202.85      162.08     43.30 o
   8   8   9        0.56      142.46     71.69 o
   9   8   9       19.79       48.27     43.17 o
  -9   9   9       22.11       -1.51     21.39 o
  -8   9   9       22.05       29.13     36.21 o
  -7   9   9      128.10       65.67     36.89 o
  -6   9   9       20.65       29.88     19.23 o
  -5   9   9       27.49       10.33     18.18 o
  -4   9   9       15.31       19.08     12.01 o
  -3   9   9       16.95       23.45      8.73 o
  -2   9   9        5.84        0.10     11.33 o
  -1   9   9      252.38      202.46     12.21 o
   0   9   9      545.04      590.76     34.02 o
   1   9   9      290.80      302.26     25.19 o
   2   9   9      246.86      183.01     35.19 o
   3   9   9        9.24       18.18     23.42 o
   4   9   9        1.70       26.47     21.35 o
   5   9   9       10.68        0.50     17.07 o
   6   9   9       15.90       31.83     16.68 o
   7   9   9        2.21       31.40     44.61 o
   8   9   9       27.85       48.27     60.31 o
  -8  10   9       50.58       22.94     26.00 o
  -7  10   9       41.10       48.77     22.37 o
  -6  10   9        7.27       -5.23     34.01 o
  -5  10   9       50.61       78.44     24.27 o
  -4  10   9       18.54        9.63     16.63 o
  -3  10   9      333.44      348.28     22.51 o
  -2  10   9      517.57      498.11     25.29 o
  -1  10   9     1011.42      890.21     31.73 o
   0  10   9      618.20      624.36     55.27 o
   3  10   9      177.14      189.05     19.98 o
   4  10   9      105.88       89.29     21.99 o
   5  10   9      145.79      153.05     45.65 o
   6  10   9        3.50      -17.01     31.26 o
   7  10   9       32.48       11.77     31.26 o
   8  10   9        1.70      -27.47     36.76 o
  -8  11   9       80.78       14.86     27.86 o
  -7  11   9       10.81      -12.93     27.77 o
  -5  11   9       74.70       76.15     31.33 o
  -4  11   9      407.21      338.94     41.34 o
  -3  11   9      150.63      109.49     32.01 o
  -2  11   9       36.85       47.80     11.66 o
  -1  11   9     1035.05      985.82     55.54 o
   0  11   9        0.48       23.55     30.09 o
   1  11   9       98.24      125.71     29.17 o
   2  11   9        2.12       15.83     27.60 o
   3  11   9        9.44        4.09     20.93 o
   4  11   9       71.68      105.81     37.28 o
   5  11   9        0.60       43.28     54.35 o
   6  11   9        2.40      -33.88     33.88 o
   7  11   9        8.08      -53.50     53.50 o
  -7  12   9       69.08       44.91     37.35 o
  -6  12   9       20.85      -12.41     19.45 o
  -5  12   9       13.54        5.47     14.72 o
  -4  12   9       19.46        7.72     15.23 o
  -3  12   9       29.46       57.57     23.61 o
  -2  12   9       29.24       45.79     21.98 o
  -1  12   9       14.69      -10.25     13.65 o
   0  12   9       48.70       92.37     47.22 o
   1  12   9      102.87       66.74     27.99 o
   2  12   9       13.35      -14.19     30.09 o
   3  12   9        1.25       30.22     25.12 o
   4  12   9        0.29        6.90     19.85 o
   5  12   9        8.77       44.81     30.81 o
   6  12   9        6.05       13.08     35.32 o
  -6  13   9       90.41      110.02     43.30 o
  -5  13   9       13.35      -14.11     23.80 o
  -4  13   9      226.28      240.70     60.57 o
  -3  13   9        1.43       45.97     28.99 o
  -2  13   9      211.20      189.24     25.12 o
  -1  13   9       49.23       47.30     25.42 o
   0  13   9        0.82       20.20     29.42 o
   1  13   9        9.02       -2.99     30.67 o
   2  13   9       45.52        6.92     21.75 o
   3  13   9       65.36       30.81     30.66 o
   4  13   9       32.15      -19.49     28.78 o
   5  13   9        0.11       56.33     32.22 o
   6  13   9       11.59      -35.19     52.33 o
  -5  14   9       44.02       65.67     55.07 o
  -4  14   9      130.28      167.71     55.20 o
  -3  14   9       37.51       50.76     37.67 o
  -2  14   9      170.31      210.88     28.78 o
  -1  14   9       84.00      113.81     57.95 o
   0  14   9       68.18       69.87     20.95 o
   1  14   9        1.13      -18.63     27.47 o
   2  14   9       10.23       23.13     50.89 o
   3  14   9        1.39       11.37     33.36 o
   4  14   9        2.51       22.95     28.62 o
   5  14   9       28.60       19.92     24.00 o
  -4  15   9        8.32       44.35     61.09 o
  -3  15   9       49.50       53.37     60.31 o
  -2  15   9        1.04       79.80     67.89 o
  -1  15   9       27.86       36.50     41.99 o
   0  15   9       79.34      104.13     29.54 o
   1  15   9       10.36       13.98     22.32 o
   2  15   9       76.58       29.85     36.08 o
   3  15   9       51.85       19.81     40.75 o
  -1  16   9      147.93      183.01     51.80 o
   0  16   9        0.20       48.27     66.85 o
 -10   0  10       12.97       18.18     42.91 o
  -8   0  10       67.27       95.36     33.88 o
  -6   0  10     2012.23     2073.56    135.00 o
  -4   0  10     5906.11     6363.46    216.22 o
  -2   0  10     5851.37     6054.28    226.33 o
   0   0  10    15140.49    16113.24   1083.22 o
   2   0  10     3094.57     3327.85    164.37 o
   4   0  10       21.38       38.25     13.80 o
   6   0  10      180.65      161.36     18.54 o
   8   0  10       26.89       13.08     35.32 o
  10   0  10        0.66       26.03     35.06 o
 -10   1  10        1.05       18.19     34.14 o
  -9   1  10        0.11       62.85     35.01 o
  -8   1  10       63.42       67.91     23.77 o
  -7   1  10      150.15      196.74     23.12 o
  -6   1  10      434.49      346.92     39.11 o
  -5   1  10      136.70      161.28     18.62 o
  -4   1  10      526.84      582.67     19.50 o
  -3   1  10      118.21      102.63     13.63 o
  -2   1  10       96.26       83.25      8.67 o
  -1   1  10     1132.40     1100.80     55.25 o
   0   1  10       70.48       36.77     10.95 o
   1   1  10     1372.74     1461.53     58.14 o
   2   1  10       27.51       35.11     10.15 o
   3   1  10      438.46      530.54     23.48 o
   4   1  10      177.50      171.17     14.82 o
   5   1  10        4.73       -2.95     14.85 o
   6   1  10     1202.53     1282.12     62.70 o
   7   1  10      163.54      231.67     25.99 o
   8   1  10        0.20       13.08     43.17 o
   9   1  10       19.03       66.53     33.39 o
  10   1  10        0.58      -30.48     30.48 o
 -10   2  10        1.45        0.81     26.64 o
  -9   2  10       22.27       75.70     27.38 o
  -8   2  10       63.66       30.89     19.36 o
  -7   2  10       38.80       32.10     19.11 o
  -6   2  10        7.92      -18.18     23.42 o
  -5   2  10       55.44       21.96     12.56 o
  -4   2  10      264.86      289.30     18.66 o
  -3   2  10        0.00       -9.44      9.44 o
  -2   2  10     2795.15     2878.21     79.72 o
  -1   2  10     1251.72     1438.63     35.96 o
   0   2  10     2038.78     1975.13     73.56 o
   1   2  10        4.84       -9.47      9.47 o
   2   2  10     4530.46     4844.46    157.81 o
   3   2  10      771.36      796.60     35.91 o
   4   2  10      279.15      282.99     27.30 o
   5   2  10      310.81      253.99     16.98 o
   6   2  10       21.28       -9.58     14.54 o
   7   2  10       30.55       58.39     22.59 o
   8   2  10        9.89       27.81     28.18 o
   9   2  10       16.09       22.11     32.70 o
  10   2  10        0.10       -1.31     45.00 o
 -10   3  10        9.92      -11.51     34.83 o
  -9   3  10       46.66       77.54     35.72 o
  -8   3  10        5.23       21.68     21.95 o
  -7   3  10       40.34       19.49     21.98 o
  -6   3  10        0.02       13.39     18.51 o
  -5   3  10     3523.06     3567.19    144.15 o
  -4   3  10       18.67       18.87     13.22 o
  -3   3  10     4015.55     4333.62    115.84 o
  -2   3  10      103.02       74.97     10.29 o
  -1   3  10     4055.83     3937.92    100.90 o
   0   3  10        9.20       12.03      7.61 o
   1   3  10      562.43      501.06     18.40 o
   2   3  10       23.45       34.56     10.99 o
   3   3  10        7.45        3.37     10.21 o
   4   3  10      364.17      398.90     16.79 o
   5   3  10       25.77       46.19     12.58 o
   6   3  10      187.89      210.84     18.47 o
   7   3  10       42.72       18.24     10.61 o
   8   3  10       69.23       74.93     30.02 o
   9   3  10       20.27        6.72     30.80 o
  10   3  10        0.77      104.42     48.90 o
 -10   4  10       79.30       70.53     29.65 o
  -9   4  10        0.56       -2.88     23.18 o
  -8   4  10       56.35       60.10     25.05 o
  -7   4  10        4.66        3.16     26.75 o
  -6   4  10      101.14      109.26     23.49 o
  -5   4  10        2.96      -12.82     12.82 o
  -4   4  10       82.65       85.48     11.78 o
  -3   4  10        0.46       -0.93      7.23 o
  -2   4  10      120.59       87.02     11.30 o
  -1   4  10        3.72       -7.19      7.50 o
   0   4  10     1991.10     2108.37     75.32 o
   1   4  10      168.32      199.11     26.46 o
   2   4  10     1478.71     1511.60     45.20 o
   3   4  10       38.32       43.00      7.03 o
   4   4  10      682.81      742.65     32.36 o
   5   4  10       17.48        9.53      9.44 o
   6   4  10       20.53       23.25     27.27 o
   7   4  10       12.31      -23.55     39.24 o
   8   4  10       17.76       -2.62     30.22 o
   9   4  10        8.93       17.69     32.59 o
  10   4  10       21.65      -12.02     36.50 o
 -10   5  10        0.57       10.23     35.22 o
  -9   5  10        9.42       51.24     32.05 o
  -8   5  10       30.18       40.34     30.81 o
  -7   5  10      314.17      314.15     27.71 o
  -6   5  10        8.21      -26.21     26.21 o
  -5   5  10      545.77      540.79     48.79 o
  -4   5  10      134.79      136.70     12.13 o
  -3   5  10     4003.36     4101.86    117.83 o
  -2   5  10       15.89       32.02      9.87 o
  -1   5  10     2197.51     2181.16     66.86 o
   0   5  10       19.00        6.03      7.91 o
   1   5  10     1525.37     1530.69     47.94 o
   2   5  10        0.11        2.84      5.33 o
   3   5  10     1200.02     1238.20     47.22 o
   4   5  10       80.12       54.20     12.27 o
   5   5  10      282.03      332.74     16.99 o
   6   5  10      107.03       91.20     12.92 o
   7   5  10        4.61      -14.79     20.25 o
   8   5  10        0.54        0.41     17.76 o
   9   5  10        0.01      -14.03     25.50 o
 -10   6  10       11.51       11.98     28.25 o
  -9   6  10        0.42      -12.38     29.71 o
  -8   6  10        3.04       -1.31    107.27 o
  -7   6  10       14.97       42.62     25.80 o
  -6   6  10      208.41      154.76     36.89 o
  -5   6  10        2.67       16.61     14.39 o
  -4   6  10      526.09      544.38     23.01 o
  -3   6  10       42.85       50.56     11.71 o
  -2   6  10     1669.18     1701.27     53.00 o
  -1   6  10     1035.43     1103.34     51.32 o
   0   6  10     2345.81     2403.21     65.05 o
   1   6  10      722.33      743.53     21.95 o
   2   6  10      424.84      433.10     14.91 o
   3   6  10      121.97      134.52     13.16 o
   4   6  10       84.52      103.25     12.41 o
   5   6  10        0.47       12.37     10.76 o
   6   6  10       10.39       31.88     13.50 o
   7   6  10       43.90       45.79     16.58 o
   8   6  10        0.04       -0.60     31.98 o
   9   6  10       58.73       49.71     62.79 o
  -9   7  10        0.54       21.04     31.92 o
  -8   7  10       36.16       23.08     21.51 o
  -7   7  10       27.38       24.59     20.52 o
  -6   7  10       95.88       97.07     26.04 o
  -5   7  10        6.39       33.27     28.71 o
  -4   7  10       15.71       24.67     13.32 o
  -3   7  10      300.58      310.85     16.90 o
  -2   7  10      284.04      304.56     15.77 o
  -1   7  10      963.77      989.35     39.36 o
   0   7  10      176.44      141.38      9.85 o
   1   7  10      201.54      207.23     16.77 o
   2   7  10      150.30      143.21     10.75 o
   3   7  10       39.49       21.60     11.14 o
   4   7  10      164.22      120.31     10.42 o
   5   7  10       18.78       32.63     14.30 o
   6   7  10       18.91        4.72     10.62 o
   7   7  10       71.05       84.40     21.52 o
   8   7  10       17.35       49.71     60.18 o
   9   7  10        5.13        5.23     39.11 o
  -9   8  10        4.91       20.22     49.12 o
  -8   8  10      109.41      139.84     35.06 o
  -7   8  10        5.34        7.13     26.83 o
  -6   8  10      198.91      240.76     23.93 o
  -5   8  10        0.88        3.92     19.75 o
  -4   8  10      859.92      886.36     42.92 o
  -3   8  10      416.90      405.05     19.22 o
  -2   8  10     4613.79     4857.07    151.58 o
  -1   8  10     1061.26     1057.19     34.70 o
   0   8  10     3136.66     3237.96     93.51 o
   1   8  10      100.98       93.73     28.04 o
   2   8  10     2432.68     2416.92     96.98 o
   3   8  10        1.16       -1.27      5.93 o
   4   8  10      106.26      111.53     25.12 o
   5   8  10       18.50        2.49     12.61 o
   6   8  10        0.16       -1.43     12.12 o
   8   8  10       51.00      -27.47     44.35 o
  -9   9  10       38.51       -0.18     27.61 o
  -8   9  10        0.04       11.75     36.07 o
  -7   9  10       26.08       87.63     26.67 o
  -6   9  10        0.97        0.62     22.72 o
  -5   9  10       23.82        3.92     30.22 o
  -4   9  10       73.81       54.80     12.26 o
  -3   9  10      118.44      109.76     11.93 o
  -2   9  10       44.85       11.77     11.10 o
  -1   9  10      259.94      256.75     13.23 o
   0   9  10       49.80       57.24      7.20 o
   1   9  10       90.06      146.78     28.91 o
   2   9  10       12.94       65.67     74.43 o
   3   9  10       53.03       49.71     36.76 o
   4   9  10      465.81      507.70     76.66 o
   5   9  10      441.11      553.97     38.28 o
   6   9  10       30.72       67.11     23.18 o
   7   9  10       55.35      129.77     61.88 o
   8   9  10       15.44      -22.11     43.17 o
  -8  10  10        2.22        2.62     36.89 o
  -7  10  10       12.89       10.83     22.57 o
  -6  10  10       42.03       36.40     24.07 o
  -5  10  10        3.39        1.81     16.29 o
  -4  10  10      230.53      263.91     21.86 o
  -3  10  10       23.34       27.01     14.61 o
  -2  10  10      289.78      290.05     19.92 o
  -1  10  10       85.43       78.12     10.41 o
   0  10  10     1754.45     1739.07    159.86 o
   1  10  10       33.30       22.11     36.37 o
   2  10  10      566.87      651.99     81.24 o
   3  10  10       79.94       68.02     39.38 o
   4  10  10      183.61      229.20     32.88 o
   5  10  10        9.32       26.16     18.34 o
   6  10  10        9.70       63.84     50.89 o
   7  10  10       31.11       76.00     48.53 o
  -8  11  10        0.47      -16.87     25.65 o
  -7  11  10      151.99      112.50     30.74 o
  -6  11  10       78.01       49.02     41.93 o
  -5  11  10      257.35      250.97     38.53 o
  -4  11  10       72.26      129.12     26.65 o
  -3  11  10     1002.59     1128.81     62.96 o
  -2  11  10      311.02      280.98     29.04 o
  -1  11  10      345.44      336.76     24.51 o
   0  11  10      221.66      158.42     23.68 o
   1  11  10      354.17      389.96     38.59 o
   2  11  10       73.03      119.30     34.01 o
   3  11  10      105.17      124.14     36.24 o
   4  11  10      103.62      152.19     22.74 o
   5  11  10        3.20        5.38     12.06 o
   6  11  10       80.50      113.81     49.45 o
   7  11  10       15.47       54.94     44.48 o
  -7  12  10        3.39       49.00     34.73 o
  -6  12  10       38.22       66.66     24.99 o
  -5  12  10        1.83       -3.92     23.55 o
  -4  12  10       21.40       19.49     24.86 o
  -3  12  10        0.63        1.31     16.65 o
  -2  12  10      140.71      120.09     24.59 o
  -1  12  10      279.09      221.99     25.90 o
   0  12  10      151.54      168.62     27.21 o
   1  12  10        0.80       -8.70     20.09 o
   2  12  10      138.21      146.80     29.30 o
   3  12  10        4.27       39.08     29.08 o
   4  12  10       84.13       68.47     27.05 o
   5  12  10        2.93       14.71     26.75 o
   6  12  10       20.04      -58.87     58.87 o
  -6  13  10       10.57       40.51     61.55 o
  -5  13  10      261.01      243.78     39.95 o
  -4  13  10        3.90       36.29     62.27 o
  -3  13  10      488.90      530.85     81.63 o
  -2  13  10       50.03       55.79     27.28 o
  -1  13  10      712.61      712.42     79.14 o
   0  13  10        3.79       22.15     45.72 o
   1  13  10      223.78      213.49     31.66 o
   2  13  10       84.94       49.95     30.86 o
   3  13  10       75.32      101.41     52.98 o
   4  13  10       28.45       74.33    113.16 o
   5  13  10        4.49       -7.29     66.00 o
  -5  14  10        0.93      165.74    208.65 o
  -4  14  10       33.07       53.37     66.59 o
  -3  14  10      116.53       57.69     43.43 o
  -2  14  10      339.08      345.85     39.72 o
  -1  14  10      130.16       95.17     39.18 o
   0  14  10      396.97      412.31     47.88 o
   1  14  10      125.12      176.21     44.22 o
   2  14  10      310.72      291.63     47.62 o
   3  14  10       65.36       61.71     34.88 o
   4  14  10       16.53      -18.18     36.37 o
  -3  15  10       43.26       36.50     48.53 o
  -2  15  10        2.72       68.02     60.31 o
  -1  15  10       67.55       43.30     44.74 o
   0  15  10        1.55      -28.07     35.91 o
   1  15  10       82.99       64.02     30.52 o
   2  15  10        2.19       19.87     25.24 o
   3  15  10        4.85       23.66     26.27 o
  -9   0  11       27.69      -19.49     44.35 o
  -7   0  11       26.44       58.74     26.03 o
  -5   0  11     2329.65     2176.91    128.20 o
  -3   0  11     1090.32     1109.58     44.09 o
  -1   0  11     2433.15     2598.28    188.11 o
   1   0  11      677.47      655.18     27.41 o
   3   0  11     2451.17     2472.39    121.31 o
   5   0  11       10.34       10.33     18.18 o
   7   0  11       45.25       40.55     23.55 o
   9   0  11       46.49       33.88     35.32 o
 -10   1  11        6.62       -4.78     57.95 o
  -9   1  11       14.26      -10.72     29.60 o
  -8   1  11        2.53      -21.04     35.97 o
  -7   1  11       54.08       59.76     19.49 o
  -6   1  11      411.16      410.23     28.76 o
  -5   1  11      528.53      455.34     28.17 o
  -4   1  11      981.71      996.72     34.64 o
  -3   1  11       23.41       17.34     44.14 o
  -2   1  11        1.41        2.46      7.33 o
  -1   1  11     2097.43     2284.03     76.00 o
   0   1  11      181.95      197.22     13.99 o
   1   1  11      206.07      202.30     14.76 o
   2   1  11       30.91       46.14     13.68 o
   3   1  11        3.04       22.71     12.65 o
   4   1  11      427.65      361.17     26.96 o
   5   1  11      359.23      315.98     23.63 o
   6   1  11       34.82       25.50     11.76 o
   7   1  11        7.76      -17.01     19.10 o
   8   1  11        0.05      -10.33     26.03 o
   9   1  11       12.92      -24.86     32.83 o
  10   1  11        0.07      -19.49     28.78 o
 -10   2  11        0.01       26.18     27.52 o
  -9   2  11       20.28       34.50     32.17 o
  -8   2  11       32.87       25.59     24.40 o
  -7   2  11       39.97       35.31     22.72 o
  -6   2  11       19.46      -15.66     15.66 o
  -5   2  11      166.52      177.63     17.01 o
  -4   2  11        7.50       19.05      9.73 o
  -3   2  11       55.80       48.05      8.99 o
  -2   2  11      190.58      238.17     17.01 o
  -1   2  11     1903.50     2110.72     61.08 o
   0   2  11        3.16       -5.34      6.85 o
   1   2  11     3681.35     3956.03    340.06 o
   2   2  11        4.10       -8.15      8.15 o
   3   2  11      709.90      650.10     48.82 o
   4   2  11      262.29      275.83     16.25 o
   5   2  11      350.87      315.24     28.17 o
   6   2  11      111.40      153.06     21.21 o
   7   2  11       56.08       65.41     19.29 o
   8   2  11      176.17      144.82     24.44 o
  10   2  11       22.91       28.65     57.30 o
 -10   3  11       26.66       24.52     34.98 o
  -9   3  11        9.26      -10.16     36.75 o
  -8   3  11        1.31      -19.76     22.27 o
  -7   3  11        1.17       39.70     20.19 o
  -6   3  11      319.70      285.85     25.21 o
  -5   3  11       39.87       32.55     44.48 o
  -4   3  11      212.16      173.83     12.86 o
  -3   3  11       87.86       98.14     10.13 o
  -2   3  11      823.72      918.79     33.34 o
  -1   3  11        0.28       -5.89      7.95 o
   0   3  11     2120.66     2168.61     58.29 o
   1   3  11       29.31       40.59     12.04 o
   2   3  11      252.77      242.67     13.01 o
   3   3  11      257.67      247.25     14.44 o
   4   3  11        3.62        9.40     11.96 o
   5   3  11       84.35       91.48     11.07 o
   6   3  11      125.64      106.65     12.73 o
   7   3  11        6.61       16.89     15.94 o
   8   3  11        0.03      -15.03     19.25 o
   9   3  11       18.08       21.89     29.23 o
 -10   4  11       14.18        1.59     26.59 o
  -9   4  11       25.71       31.36     27.73 o
  -8   4  11        1.14      -22.87     27.20 o
  -7   4  11      614.73      672.74     49.71 o
  -6   4  11       47.74       32.70     35.19 o
  -5   4  11      460.85      489.56     30.48 o
  -4   4  11       41.74       39.03     14.26 o
  -3   4  11     1944.26     2039.17     65.57 o
  -2   4  11        7.80       18.63     12.27 o
  -1   4  11      989.26     1016.98     28.48 o
   0   4  11       35.16       29.52     11.00 o
   1   4  11      123.48      132.05     15.11 o
   2   4  11      266.30      250.27     12.72 o
   3   4  11       54.23       56.28      8.56 o
   4   4  11      154.59      113.67     12.02 o
   5   4  11        3.42       -8.69     12.82 o
   6   4  11        4.47        2.00      9.74 o
   7   4  11        9.13        6.89     16.64 o
   8   4  11        0.88       14.09     34.01 o
   9   4  11        4.20      -11.11     27.63 o
 -10   5  11       22.36       -4.71     58.08 o
  -9   5  11        4.78       26.57     25.34 o
  -8   5  11      193.25      166.64     37.54 o
  -7   5  11        0.81      -19.49     26.16 o
  -6   5  11        3.30       -1.76     15.25 o
  -5   5  11        1.06       19.91     17.66 o
  -4   5  11       31.43       20.54     18.52 o
  -3   5  11        1.85       -7.39     13.43 o
  -2   5  11      625.56      646.19     22.68 o
  -1   5  11      131.12      108.53      9.58 o
   0   5  11     2385.91     2629.94     83.23 o
   1   5  11      415.50      452.16     17.59 o
   2   5  11      326.74      312.95     14.96 o
   3   5  11        0.62       -3.74      7.74 o
   4   5  11      101.33       86.33      9.80 o
   5   5  11      283.09      248.81     19.55 o
   6   5  11        0.42        8.09     11.16 o
   7   5  11        3.14       20.96     28.26 o
   8   5  11        2.07        7.30     24.59 o
   9   5  11       12.89        0.22     43.35 o
 -10   6  11       19.69       15.63     36.08 o
  -9   6  11       59.88       66.85     52.59 o
  -8   6  11       70.90       59.99     31.59 o
  -7   6  11       36.99       68.02     38.20 o
  -6   6  11       99.51       41.86     28.52 o
  -5   6  11        7.68       -1.25     16.33 o
  -4   6  11       29.10       39.25     16.72 o
  -3   6  11       11.71       -7.55     12.02 o
  -2   6  11       39.19       30.59      9.39 o
  -1   6  11        6.17       -2.53      8.01 o
   0   6  11        0.25       -0.60     10.01 o
   1   6  11      834.55      804.58     36.33 o
   2   6  11       10.87       17.21     10.51 o
   3   6  11     1310.14     1285.28     58.87 o
   4   6  11      295.36      307.68     50.43 o
   5   6  11       73.06       41.63     12.89 o
   6   6  11       69.02       48.18     48.47 o
   7   6  11       20.16        9.05     19.04 o
   8   6  11        8.68      -30.22     35.45 o
   9   6  11        5.41       54.94     50.89 o
  -9   7  11       13.43       31.07     43.17 o
  -8   7  11       22.31       37.68     25.01 o
  -7   7  11       33.42        6.65     21.33 o
  -6   7  11      101.79      158.54     25.93 o
  -5   7  11       83.19       70.62     24.27 o
  -4   7  11      154.87      149.71     15.73 o
  -3   7  11        4.65        0.05     12.50 o
  -2   7  11       42.73       86.12     12.17 o
  -1   7  11       43.63       52.42     13.25 o
   0   7  11      194.42      174.68     13.03 o
   1   7  11        3.97        9.41      8.72 o
   2   7  11      367.85      389.62     16.83 o
   3   7  11       22.28       52.33     17.07 o
   4   7  11      112.68       85.41     24.46 o
   5   7  11       69.62       68.49     17.50 o
   6   7  11        0.83      -15.96     18.52 o
   7   7  11       27.42       34.09     15.04 o
   8   7  11       24.05      -18.18     61.48 o
   9   7  11       12.51      -14.39     53.50 o
  -9   8  11        6.94       12.74     43.17 o
  -8   8  11        0.68      -31.26     31.26 o
  -7   8  11      121.54      135.25     41.86 o
  -5   8  11       28.50       -0.62     17.23 o
  -4   8  11       65.81       79.99     16.08 o
  -3   8  11      903.18      928.97     46.08 o
  -2   8  11       96.36       97.52     12.35 o
  -1   8  11     1297.17     1403.91     57.61 o
   0   8  11       64.32       42.34      9.38 o
   1   8  11     3629.43     3851.09    131.60 o
   2   8  11      129.17      159.33     24.59 o
   3   8  11     1620.92     1539.31    102.95 o
   4   8  11        3.74       14.90      7.13 o
   5   8  11      179.96      147.69     21.98 o
   6   8  11       12.92      -14.89     17.84 o
   7   8  11        2.47       30.22     34.14 o
  -8   9  11       43.36       69.20     49.97 o
  -7   9  11        0.03       34.59     27.21 o
  -6   9  11      100.45      114.67     30.49 o
  -5   9  11       21.93       18.22     19.00 o
  -4   9  11      113.12      118.37     23.21 o
  -3   9  11      114.23       78.50     13.17 o
  -2   9  11       30.55       23.55     21.06 o
  -1   9  11       28.48       30.51      9.19 o
   0   9  11        3.00       50.76     28.91 o
   1   9  11       33.67       34.85     10.47 o
   2   9  11        5.60        2.62     19.75 o
   3   9  11       17.82       -7.72     32.44 o
   5   9  11       17.30       28.73     25.82 o
   6   9  11       12.67      -14.41     14.41 o
   7   9  11       14.77        3.92     31.53 o
   8   9  11       19.20       33.88     39.11 o
  -8  10  11       18.07       45.31     38.59 o
  -7  10  11       14.39       43.30     32.83 o
  -6  10  11       15.67        5.04     22.38 o
  -5  10  11        5.78      -19.49     24.86 o
  -4  10  11        4.60       -1.31     29.17 o
  -3  10  11       67.99       46.85     12.72 o
  -2  10  11       24.14       16.49     14.92 o
  -1  10  11      102.10       76.14     22.96 o
   0  10  11       55.70       58.74     23.29 o
   1  10  11       18.27       44.35     20.67 o
   2  10  11      130.54       70.38     35.19 o
   3  10  11      249.43      205.12     49.71 o
   4  10  11       65.48       97.92     66.06 o
   5  10  11       53.40       37.20     31.42 o
   6  10  11       62.55       62.79     37.81 o
   7  10  11       10.33       -1.31     70.12 o
  -7  11  11        3.63       39.77     23.41 o
  -6  11  11       10.23      -21.44     22.34 o
  -5  11  11       29.48       55.54     25.49 o
  -4  11  11       58.36       35.51     16.08 o
  -3  11  11       34.11       62.79     24.59 o
  -2  11  11      252.47      243.27     23.82 o
  -1  11  11       11.55        5.41     19.56 o
   0  11  11      468.74      554.40     54.55 o
   1  11  11      134.79      113.81     31.66 o
   2  11  11       71.63      120.09     38.85 o
   3  11  11       14.68       16.70     27.20 o
   4  11  11        7.72       22.39     22.42 o
   5  11  11        3.95       10.23     24.97 o
   6  11  11       14.44        1.31     52.85 o
   7  11  11       27.51       54.94     59.00 o
  -7  12  11       67.17       85.03     47.36 o
  -6  12  11        1.21      -14.30     24.92 o
  -5  12  11      194.95      262.31     31.18 o
  -4  12  11        0.03       15.42     22.18 o
  -3  12  11      220.42      165.74     40.03 o
  -1  12  11       90.37       78.49     26.29 o
   0  12  11        8.78       53.37     32.70 o
   1  12  11      142.07      110.02     30.35 o
   2  12  11        4.60       18.43     26.72 o
   3  12  11       22.12       34.84     29.67 o
   4  12  11        0.17       25.45     23.08 o
   5  12  11       81.83      102.97     29.45 o
   6  12  11        0.14      -10.33     57.30 o
  -6  13  11       50.14        2.62     65.80 o
  -5  13  11       11.92      -20.80     44.22 o
  -4  13  11       38.46       83.14     25.28 o
  -3  13  11        1.33       20.80     34.01 o
  -2  13  11      322.42      287.79     51.54 o
  -1  13  11       32.82       40.91     38.00 o
   0  13  11      347.50      334.38     61.29 o
   1  13  11        6.76       30.22     30.22 o
   2  13  11      140.56      242.65     35.46 o
   3  13  11        9.13      -41.86     41.86 o
   4  13  11       14.19       -7.40     27.65 o
   5  13  11        0.80      -15.31     23.11 o
  -4  14  11        5.72       66.85     78.62 o
  -3  14  11        3.16       -9.29     43.30 o
  -2  14  11        1.94       -9.29     39.38 o
  -1  14  11       26.03       -0.20     20.87 o
   0  14  11       50.54        9.29     32.70 o
   1  14  11       63.51       55.70     26.03 o
   2  14  11       53.09       77.34     39.37 o
   3  14  11       77.64       80.50     31.85 o
   4  14  11       67.74       48.27     39.24 o
  -3  15  11       23.24       22.11     52.06 o
  -2  15  11        1.07      -10.33     57.30 o
  -1  15  11        8.24      -31.40     74.57 o
   0  15  11       14.29       30.38     31.46 o
   1  15  11        0.22       -5.80     29.79 o
   2  15  11        1.09        4.95     23.56 o
 -10   0  12        8.61       48.27     61.22 o
  -8   0  12       31.65       35.19     27.47 o
  -6   0  12      239.86      270.79     38.07 o
  -4   0  12      184.27      218.02     19.36 o
  -2   0  12       94.63       97.01     19.10 o
   0   0  12      260.48      266.18     20.01 o
   2   0  12      386.86      366.51     21.52 o
   4   0  12     1175.03      987.92     79.54 o
   6   0  12      777.37      628.18     52.59 o
   8   0  12       30.32       32.70     32.70 o
 -10   1  12        0.13        0.00     13.08 o
  -9   1  12        0.54       13.12     27.71 o
  -8   1  12       13.87       29.20     22.50 o
  -7   1  12       46.96       41.30     17.92 o
  -6   1  12      134.82      124.46     23.50 o
  -5   1  12      801.07      776.35     44.53 o
  -4   1  12       36.06       41.25     14.41 o
  -3   1  12     3881.46     3961.47    151.34 o
  -2   1  12       10.58       23.80     11.78 o
  -1   1  12     2525.28     2533.67     83.34 o
   0   1  12      610.91      612.41     34.40 o
   1   1  12     1378.71     1482.14     50.49 o
   2   1  12      544.28      573.33     20.80 o
   3   1  12      388.02      455.55     40.07 o
   4   1  12      123.97      102.39     14.13 o
   5   1  12      440.54      486.95     33.35 o
   6   1  12        4.95        8.87     11.72 o
   7   1  12        0.41       26.03     31.40 o
   8   1  12       13.90       -4.85     12.15 o
   9   1  12        4.05      -26.44     26.44 o
 -10   2  12        5.30       79.71     52.91 o
  -9   2  12       15.12        6.24     35.78 o
  -8   2  12       30.30       33.20     22.30 o
  -7   2  12        7.59       16.84     21.68 o
  -6   2  12       78.17       69.70     21.78 o
  -5   2  12      226.66      211.66     20.57 o
  -4   2  12      278.61      313.19     21.20 o
  -3   2  12       71.13       73.52     11.51 o
  -2   2  12      417.60      443.36     22.25 o
  -1   2  12      105.63      101.77      9.31 o
   0   2  12      866.52      867.27     30.68 o
   1   2  12       15.25        5.41      9.35 o
   2   2  12      171.34      192.73     21.39 o
   3   2  12      107.50      115.38     11.56 o
   4   2  12       12.47        1.78     12.07 o
   5   2  12      204.25      161.17     17.41 o
   6   2  12      134.40      138.58     15.48 o
   7   2  12        6.40       -2.55     18.44 o
   8   2  12       13.50       10.22     37.87 o
   9   2  12       41.75      109.71     64.17 o
 -10   3  12       40.78       71.35     36.42 o
  -8   3  12       57.91       15.14     27.84 o
  -7   3  12       16.81       24.30     57.36 o
  -6   3  12       70.04       49.24     20.16 o
  -5   3  12       90.65       77.61     21.20 o
  -4   3  12      182.20      204.30     15.69 o
  -3   3  12      116.42      122.30     14.69 o
  -2   3  12       21.57       13.40     10.05 o
  -1   3  12      847.95      807.71     24.36 o
   0   3  12       19.65       26.98     12.24 o
   1   3  12       90.45       99.03      9.54 o
   2   3  12      517.84      555.29     22.23 o
   3   3  12      113.89       75.94     13.46 o
   4   3  12      120.51      129.29     15.67 o
   5   3  12        0.21       -0.91      8.89 o
   6   3  12       16.91        3.91     13.19 o
   7   3  12       11.02        3.72     30.09 o
   8   3  12       26.24       29.07     24.72 o
   9   3  12        1.92        1.56     30.15 o
 -10   4  12       11.98       -7.27     39.31 o
  -9   4  12        2.08       67.37     29.11 o
  -8   4  12      100.24      109.63     25.07 o
  -7   4  12       40.25       27.72     29.43 o
  -6   4  12      461.70      483.75     37.41 o
  -5   4  12      172.28      166.13     21.20 o
  -4   4  12     1255.66     1285.75     50.51 o
  -3   4  12      138.73      121.69     13.16 o
  -2   4  12     2817.22     3134.27    113.80 o
  -1   4  12      183.46      199.55     14.71 o
   0   4  12     4580.31     4911.05    181.45 o
   1   4  12      413.04      389.62     18.32 o
   2   4  12      888.63      989.79     42.72 o
   3   4  12       23.45        2.52      8.35 o
   4   4  12        1.34       16.36      9.43 o
   5   4  12      307.52      318.03     33.74 o
   6   4  12        1.68        1.59     18.33 o
   7   4  12       24.46        7.72     18.70 o
   8   4  12        1.12       -8.64     19.85 o
   9   4  12        0.25       -7.85     42.18 o
 -10   5  12       16.70        4.35     12.65 o
  -9   5  12        1.11       -6.38     25.78 o
  -8   5  12        0.28       14.98     26.88 o
  -7   5  12       14.17       32.70     30.22 o
  -6   5  12       93.43       86.43     28.91 o
  -5   5  12       12.51       15.22     16.26 o
  -4   5  12       17.64       10.08     13.11 o
  -3   5  12        7.92       -7.17     10.18 o
  -2   5  12        0.57       -4.89      8.48 o
  -1   5  12      371.96      355.57     19.37 o
   0   5  12        0.15       26.02     17.21 o
   1   5  12      152.30      151.73     12.60 o
   2   5  12        2.78       22.25     24.20 o
   3   5  12       29.68       18.80     12.19 o
   4   5  12       35.00       38.16     12.90 o
   5   5  12       16.00        6.83      9.01 o
   6   5  12        2.16        4.65     14.04 o
   7   5  12       18.82        2.62     28.91 o
   8   5  12        2.86       17.88     29.37 o
   9   5  12        5.92      -19.49     35.06 o
  -9   6  12        1.45      -28.65     58.87 o
  -8   6  12       55.74       32.70     49.58 o
  -7   6  12       54.98       91.83     29.83 o
  -6   6  12      358.72      316.09     28.05 o
  -5   6  12       10.74       11.77     30.09 o
  -4   6  12      692.44      701.36     30.95 o
  -3   6  12      714.53      693.02     35.65 o
  -2   6  12     1054.34     1043.74     39.51 o
  -1   6  12      206.26      233.61     21.86 o
   0   6  12      806.40      799.11     33.80 o
   1   6  12        1.00       13.70     22.04 o
   2   6  12       50.29       50.10      9.16 o
   3   6  12       11.69       -6.04      7.19 o
   4   6  12       11.71       12.62     14.69 o
   5   6  12        0.15        3.23     10.62 o
   6   6  12      100.08       76.04     38.00 o
   7   6  12       98.36      155.67     51.41 o
   9   6  12       17.51       55.99     47.09 o
  -9   7  12        0.93       20.76     35.30 o
  -8   7  12       11.04       50.19     23.03 o
  -7   7  12       19.10        3.27     31.33 o
  -6   7  12       10.02       -0.14     24.76 o
  -5   7  12      641.34      627.76     44.72 o
  -4   7  12      123.72       93.56     18.87 o
  -3   7  12     1627.77     1678.15     71.28 o
  -2   7  12       82.96       89.28     20.27 o
  -1   7  12     2216.12     2269.22     72.17 o
   0   7  12       80.42      116.32     18.41 o
   1   7  12     1273.20     1316.01     91.83 o
   2   7  12      180.84      145.81     16.35 o
   3   7  12      878.94      868.21     40.86 o
   4   7  12      245.23      287.49     25.85 o
   5   7  12      216.22      215.27     32.38 o
   6   7  12       68.27       51.42     18.64 o
   7   7  12        2.46       40.55     39.11 o
   8   7  12        0.94      -42.25     42.25 o
  -9   8  12        2.57       -8.78     48.42 o
  -8   8  12        0.10       62.79     43.04 o
  -7   8  12        0.90       18.56     25.17 o
  -6   8  12        2.11      -24.86     24.86 o
  -5   8  12       28.10       18.85     20.30 o
  -4   8  12       48.00       54.94     31.66 o
  -3   8  12      268.07      286.49     30.61 o
  -2   8  12       45.75       37.23     10.44 o
  -1   8  12      436.70      489.02     29.92 o
   0   8  12       75.20       94.17     10.46 o
   1   8  12        0.16        6.87     31.53 o
   2   8  12       29.95        0.00     13.08 o
   3   8  12        5.80       -8.21      8.21 o
   4   8  12       21.19       18.39     13.08 o
   5   8  12       65.76       34.03     24.39 o
   6   8  12       56.61       28.83     21.54 o
   7   8  12        5.66       49.71     52.59 o
   8   8  12       47.68       37.81     36.50 o
  -8   9  12       32.58       44.35     53.37 o
  -7   9  12       43.98       45.39     34.46 o
  -6   9  12       87.60      119.22     29.64 o
  -5   9  12      189.02      221.25     36.56 o
  -4   9  12       31.69       61.79     19.45 o
  -3   9  12     1058.61     1143.79     52.08 o
  -2   9  12       52.82       41.04     15.11 o
  -1   9  12      565.00      477.39     55.20 o
   0   9  12       20.97       10.60     27.34 o
   1   9  12       10.61       -2.73      8.45 o
   2   9  12      543.04      546.42     31.19 o
   3   9  12      477.05      431.04     45.00 o
   4   9  12        1.90      -22.11     37.81 o
   5   9  12       31.03       30.46     15.76 o
   6   9  12       44.31       23.55     36.50 o
   7   9  12       12.37      -15.83     43.43 o
  -8  10  12        0.46      -32.84     32.84 o
  -7  10  12       18.03       15.64     27.54 o
  -6  10  12       32.40       30.02     17.58 o
  -5  10  12        0.24       28.56     31.46 o
  -4  10  12      125.81      166.02     22.26 o
  -3  10  12       90.72       87.56     26.75 o
  -2  10  12      299.12      302.11     29.34 o
  -1  10  12        4.87       -4.01     11.05 o
   0  10  12      409.01      390.60     26.76 o
   1  10  12       16.51        2.02     11.07 o
   2  10  12       94.21      112.24     35.32 o
   3  10  12       45.41       20.80     26.03 o
   4  10  12       72.84       61.61     44.35 o
   5  10  12        0.32       33.34     32.90 o
   6  10  12      156.35      208.26     45.92 o
   7  10  12       15.06       81.11     41.73 o
  -7  11  12        0.37      -18.99     22.25 o
  -6  11  12       32.38       16.34     23.55 o
  -5  11  12       15.81       54.80     26.16 o
  -4  11  12       77.54       74.80     30.61 o
  -3  11  12        3.64       23.55     19.62 o
  -2  11  12       63.20       58.40     13.41 o
  -1  11  12        4.38      -10.93     18.25 o
   0  11  12      281.12      290.15     44.35 o
   1  11  12       31.68       19.49     28.78 o
   2  11  12       40.96       92.62     40.42 o
   3  11  12        4.03      -15.83     36.89 o
   4  11  12       28.19      -21.79     21.79 o
   5  11  12        0.37       33.88     36.63 o
   6  11  12       35.04       13.08     49.71 o
  -6  12  12       91.87      163.91     59.26 o
  -5  12  12       27.76       37.19     24.27 o
  -4  12  12      222.21      234.95     33.03 o
  -3  12  12       49.04       49.71     35.19 o
  -1  12  12        9.30       10.33     33.75 o
   0  12  12      634.20      562.90     58.34 o
   1  12  12       97.33      132.25     41.60 o
   2  12  12      109.71      126.50     36.63 o
   3  12  12        1.91      -12.40     29.04 o
   4  12  12       26.47       82.03     30.52 o
   5  12  12        5.15      -15.23     28.86 o
  -5  13  12        4.10      -20.80     26.03 o
  -4  13  12        4.62       53.37     42.78 o
  -3  13  12        2.34        2.62     23.68 o
  -2  13  12        0.94       74.70     39.38 o
  -1  13  12       66.32       47.22     37.81 o
   0  13  12        6.91        9.29     28.78 o
   1  13  12        2.94      -13.18     37.09 o
   2  13  12       16.53       94.72     30.02 o
   3  13  12       11.04      -26.03     46.83 o
   4  13  12        1.17      -21.30     37.22 o
  -4  14  12      200.67      364.71     85.68 o
  -3  14  12      113.28      111.45     65.93 o
  -2  14  12      108.17      214.01     77.97 o
  -1  14  12      144.74      122.02     27.75 o
   0  14  12      182.36      144.18     36.32 o
   1  14  12        0.17       -7.72     37.67 o
   2  14  12       33.09       48.69     38.63 o
   3  14  12        1.23        6.06     33.08 o
  -1  15  12       94.59      261.37    145.07 o
   0  15  12        4.20       50.79     68.02 o
   1  15  12       12.63       57.69     65.41 o
  -9   0  13       27.21       39.11     40.29 o
  -7   0  13       58.99       15.83     28.78 o
  -5   0  13      333.75      282.82     34.01 o
  -3   0  13     1230.07     1419.90    119.89 o
  -1   0  13      491.85      560.39     64.30 o
   1   0  13      137.58      157.72     15.66 o
   3   0  13      289.86      285.96     33.49 o
   5   0  13       43.20       57.69     20.93 o
   9   0  13        1.00        3.92     39.38 o
 -10   1  13       13.54       40.55     40.55 o
  -9   1  13        1.36       10.75     28.48 o
  -8   1  13        0.17        4.83     24.46 o
  -7   1  13      318.05      295.24     27.82 o
  -6   1  13        7.69      -18.29     18.29 o
  -5   1  13     1026.97     1048.52     50.33 o
  -4   1  13      137.03      141.30     23.55 o
  -3   1  13       12.48        4.52     14.93 o
  -2   1  13      898.05      881.60     39.12 o
  -1   1  13      583.33      620.71     23.71 o
   0   1  13     2568.91     2888.76    137.83 o
   1   1  13       93.38      124.31     23.93 o
   2   1  13     2009.54     2082.97     89.54 o
   3   1  13      162.57      154.10     12.53 o
   4   1  13      855.60      909.63     57.71 o
   5   1  13        2.59       -8.90     16.95 o
   6   1  13       54.63       53.37     16.88 o
   7   1  13       61.07       65.87     33.95 o
   8   1  13        3.79        1.97     22.53 o
   9   1  13        8.89      -36.76     36.76 o
 -10   2  13       13.87       49.27    106.48 o
  -9   2  13        0.39      -11.93     39.24 o
  -8   2  13       64.35      107.41     45.79 o
  -7   2  13       16.40       13.41     24.04 o
  -6   2  13      548.32      557.80     52.98 o
  -5   2  13       27.72       44.57     17.05 o
  -4   2  13      233.85      246.46     32.97 o
  -3   2  13       78.87       80.62     11.62 o
  -2   2  13       39.45       45.13      9.51 o
  -1   2  13      310.06      325.32     16.01 o
   0   2  13      174.19      194.28     15.35 o
   1   2  13     1091.24     1141.82     36.50 o
   2   2  13      300.02      336.72     21.15 o
   3   2  13      433.21      386.01     27.67 o
   4   2  13        4.55       12.97     29.10 o
   5   2  13      154.63      162.08     36.89 o
   6   2  13      243.29      231.90     24.21 o
   7   2  13        0.09       30.11     22.30 o
   8   2  13        1.29        4.41     40.49 o
   9   2  13        9.14       -8.20     27.86 o
 -10   3  13        6.09       42.80     31.64 o
  -9   3  13       46.91       82.80     36.76 o
  -8   3  13        0.12        6.08     25.82 o
  -7   3  13       37.60       66.00     29.24 o
  -6   3  13      129.61       97.49     32.90 o
  -5   3  13        6.12      -12.51     16.35 o
  -4   3  13        6.82       11.61     15.45 o
  -3   3  13      238.00      216.55     19.69 o
  -2   3  13      250.13      297.28     18.37 o
  -1   3  13       13.09       18.28     11.14 o
   0   3  13       16.36       18.90     11.03 o
   1   3  13       40.07       40.81      9.50 o
   2   3  13        8.50       14.91     12.63 o
   3   3  13       51.47       64.69     14.35 o
   4   3  13       18.50        5.90      9.27 o
   5   3  13        3.27       -0.98      9.11 o
   6   3  13        2.75       -0.95     12.45 o
   7   3  13       24.13        0.95     17.46 o
   8   3  13        0.91      -19.49     44.35 o
   9   3  13        0.88       -0.43     29.15 o
 -10   4  13        0.06       14.59     36.63 o
  -9   4  13        4.45        5.96     34.21 o
  -8   4  13        3.83      -22.11     31.26 o
  -7   4  13       53.46       42.53     32.64 o
  -6   4  13       41.09       10.44     21.56 o
  -5   4  13      522.47      498.98     37.81 o
  -4   4  13        2.96       22.28     14.85 o
  -3   4  13     1842.90     1939.41     84.21 o
  -2   4  13      243.51      242.44     15.27 o
  -1   4  13      913.13      971.33     41.11 o
   0   4  13       11.23       20.05      8.83 o
   1   4  13     2262.91     2358.54     81.78 o
   2   4  13       18.72       25.19      8.82 o
   3   4  13     2290.71     2331.01    131.27 o
   4   4  13       16.13       17.22     12.22 o
   5   4  13      145.87      158.77     14.59 o
   6   4  13       22.74        7.73     11.57 o
   7   4  13       32.35       55.36     19.41 o
   8   4  13        0.03       -8.79     20.27 o
   9   4  13       12.71        0.00     37.28 o
  -9   5  13        0.29       20.20     28.68 o
  -8   5  13        8.33       35.47     22.69 o
  -7   5  13       97.86       76.00     32.83 o
  -6   5  13      115.74      131.41     27.08 o
  -5   5  13       58.29       67.42     21.81 o
  -4   5  13      119.14       88.49     18.03 o
  -3   5  13       60.12       81.79     19.91 o
  -2   5  13       17.24       29.33     15.51 o
  -1   5  13       63.32       70.79     14.09 o
   0   5  13       52.37       49.41      9.63 o
   1   5  13       98.26       85.03     15.96 o
   2   5  13      313.98      276.87     17.28 o
   3   5  13       12.42       13.16      9.62 o
   4   5  13       36.25       37.87     13.63 o
   5   5  13        0.43      -13.42     56.84 o
   6   5  13        0.74       -5.23     20.80 o
   7   5  13        6.24       26.03     41.73 o
   8   5  13        0.20        0.41     26.96 o
  -9   6  13        7.81        8.23     37.60 o
  -8   6  13       57.92       59.75     79.73 o
  -7   6  13       23.45       36.59     23.58 o
  -6   6  13       50.87       93.69     53.57 o
  -5   6  13      223.45      211.66     23.22 o
  -4   6  13      494.47      507.70     29.67 o
  -3   6  13      450.02      451.71     34.81 o
  -2   6  13      140.93      123.26     16.74 o
  -1   6  13     1173.74     1169.96     51.70 o
   0   6  13     2465.05     2486.57    129.90 o
   1   6  13      409.71      413.25     21.84 o
   2   6  13     1178.98     1148.56     93.14 o
   3   6  13       24.06       19.65     12.34 o
   4   6  13       39.11       26.15     13.79 o
   5   6  13       17.39       46.60     28.22 o
   6   6  13       19.79       -3.08     11.72 o
   7   6  13        4.95       53.37     35.45 o
   8   6  13        2.56       55.99     62.79 o
  -9   7  13       22.52       37.34     31.04 o
  -8   7  13        0.05      -31.56     31.87 o
  -7   7  13        0.12       -2.75     19.73 o
  -6   7  13        1.57       12.66     20.19 o
  -5   7  13       25.77       -2.28     20.21 o
  -4   7  13      212.52      304.41     28.34 o
  -3   7  13      265.94      242.05     36.77 o
  -2   7  13      489.81      570.01     47.04 o
  -1   7  13      138.58      156.90     16.12 o
   0   7  13     2353.28     2615.30    126.57 o
   1   7  13        7.28       23.69     16.48 o
   2   7  13      256.42      264.84     19.12 o
   3   7  13        1.89       22.74     11.63 o
   4   7  13       21.22       19.59     12.36 o
   5   7  13        0.06      -13.08     13.08 o
   6   7  13       37.95       78.44     24.74 o
   7   7  13       46.32       55.99     38.98 o
   8   7  13       20.16       39.11     56.12 o
  -8   8  13        1.12        6.36     33.86 o
  -7   8  13        0.71       32.70     32.70 o
  -6   8  13        0.72       -7.91     30.02 o
  -5   8  13       21.29       39.11     23.55 o
  -4   8  13        5.05       16.81     17.71 o
  -3   8  13      165.17      133.39     17.40 o
  -2   8  13      152.98      133.69     16.94 o
  -1   8  13      640.67      744.38     37.68 o
   0   8  13       97.24      108.17     23.68 o
   1   8  13      326.50      329.66     31.53 o
   2   8  13       13.63       37.32     18.26 o
   3   8  13       30.15       25.84     13.60 o
   4   8  13       14.02       26.29     13.08 o
   5   8  13        9.65       37.81     54.68 o
   6   8  13       29.32       31.40     32.83 o
   7   8  13        6.21      -11.77     35.32 o
  -8   9  13        0.86       17.67     35.19 o
  -7   9  13        5.52       48.58     34.08 o
  -6   9  13       12.92       16.64     22.77 o
  -5   9  13        0.90        1.31     25.12 o
  -4   9  13       31.53       51.32     18.53 o
  -3   9  13      212.37      196.33     24.92 o
  -2   9  13     1015.35     1185.56     83.86 o
  -1   9  13       38.33       28.88     13.22 o
   0   9  13      746.98      795.68     59.59 o
   1   9  13       55.37       61.61     32.97 o
   2   9  13      209.51      214.43     22.70 o
   3   9  13        0.30       19.49     32.57 o
   4   9  13      140.71      205.12     35.19 o
   5   9  13       12.58      -14.39     31.26 o
   6   9  13      184.24      228.54     54.68 o
   7   9  13        8.77       10.33     48.14 o
  -7  10  13        5.68      -23.99     23.99 o
  -6  10  13       38.57       15.83     35.45 o
  -5  10  13       26.42       39.12     21.64 o
  -4  10  13      130.35      132.55     23.15 o
  -3  10  13      126.26      147.69     26.42 o
  -2  10  13       25.81       50.66     16.70 o
  -1  10  13      141.28      165.60     23.98 o
   0  10  13      115.44      100.53     20.90 o
   1  10  13      251.05      171.37     30.35 o
   2  10  13      112.68      108.45     39.24 o
   3  10  13      216.18      255.61     39.38 o
   4  10  13       19.50       35.19     48.53 o
   5  10  13        0.54      -11.01     24.19 o
   6  10  13       12.02      -39.11     43.04 o
  -7  11  13       23.71      -29.57     45.26 o
  -6  11  13        0.14      -21.79     21.79 o
  -5  11  13      113.88      126.91     23.14 o
  -4  11  13       17.63        2.17     26.88 o
  -3  11  13      245.55      197.30     29.79 o
  -2  11  13        3.72      -17.82     17.82 o
  -1  11  13      644.79      714.39     63.84 o
   0  11  13        6.41       14.39     26.03 o
   1  11  13      133.71      153.05     39.38 o
   2  11  13       22.95       24.86     49.84 o
   3  11  13      102.69       73.52     43.43 o
   4  11  13       14.81       64.07     32.94 o
   5  11  13       21.36      128.20     53.24 o
   6  11  13        0.70      101.77     48.14 o
  -6  12  13       10.23      -37.81     40.42 o
  -5  12  13       47.49       41.40     23.90 o
  -4  12  13        0.11       -2.23     26.67 o
  -3  12  13      137.26      145.07     30.48 o
  -2  12  13        2.60      -14.39     23.68 o
   0  12  13       59.57      106.22     32.83 o
   1  12  13      472.35      569.83     67.37 o
   2  12  13       28.02      -27.34     27.34 o
   3  12  13      341.06      345.88     42.48 o
   4  12  13        1.32        1.59     27.69 o
   5  12  13      104.94       74.70     61.22 o
  -5  13  13       15.19      135.66    208.13 o
  -4  13  13        0.66        6.54     29.04 o
  -3  13  13        0.73       11.77     31.26 o
  -2  13  13        9.07       36.50     41.99 o
  -1  13  13       11.12       53.37     42.78 o
   0  13  13        7.35       -2.62     40.81 o
   1  13  13        1.34      -15.83     37.94 o
   2  13  13        1.62      -27.28     27.28 o
   3  13  13        0.48       33.04     33.08 o
   4  13  13        1.13       37.20     36.69 o
  -3  14  13       94.09      113.91     34.86 o
  -2  14  13      129.89      162.80     45.01 o
  -1  14  13      221.86      330.78     44.28 o
   0  14  13      158.47      131.32     45.52 o
   1  14  13      211.28      203.30     39.03 o
   2  14  13      122.48      116.16     40.55 o
 -10   0  14        0.07       45.79     50.89 o
  -6   0  14       28.13       52.33     26.16 o
  -4   0  14       72.12       82.41     28.91 o
  -2   0  14      481.06      442.55     54.68 o
   0   0  14      498.35      450.63     27.42 o
   2   0  14      660.04      768.26     39.91 o
   4   0  14      126.36       59.91     20.67 o
   6   0  14      188.35      286.49     44.08 o
   8   0  14       59.69       24.86     48.40 o
 -10   1  14        8.05        2.85     36.24 o
  -9   1  14        0.06      -32.77     32.77 o
  -8   1  14       17.12       32.17     31.53 o
  -7   1  14        6.79       11.31     93.08 o
  -6   1  14      538.35      523.30     43.03 o
  -5   1  14      432.17      494.66     31.26 o
  -4   1  14      561.11      582.00     48.93 o
  -3   1  14      650.38      664.02     43.17 o
  -2   1  14        9.38      -11.40     28.53 o
  -1   1  14       62.04       43.40     11.54 o
   0   1  14      352.54      357.04     27.60 o
   1   1  14      514.05      500.73     29.82 o
   2   1  14      238.03      243.92     21.98 o
   3   1  14       17.42      -18.06     18.06 o
   4   1  14        7.69        5.23     18.31 o
   5   1  14      106.12       88.47     19.23 o
   6   1  14       15.07       31.69     83.46 o
   7   1  14      103.91       90.85     20.07 o
   8   1  14        6.99       -1.41     22.31 o
   9   1  14       24.06       14.10     34.46 o
 -10   2  14       14.22      -53.24     53.24 o
  -9   2  14       36.70       32.77     28.84 o
  -8   2  14       37.26       66.69     67.44 o
  -7   2  14       71.99      152.80     31.51 o
  -6   2  14       44.98       83.34     43.76 o
  -5   2  14      375.23      381.17     29.50 o
  -4   2  14       22.19       27.84     16.07 o
  -3   2  14      786.53      800.88     36.61 o
  -2   2  14       18.14        8.67     14.36 o
  -1   2  14       67.37       66.37     12.16 o
   0   2  14      272.33      297.19     16.86 o
   1   2  14      425.51      433.33     22.48 o
   2   2  14     1044.74      935.81     58.97 o
   3   2  14      182.88      211.75     40.63 o
   4   2  14       40.50       48.38     13.79 o
   5   2  14      183.12      153.16     23.67 o
   6   2  14        7.85       13.80     18.13 o
   7   2  14       18.90       33.73     26.23 o
   8   2  14        0.01        3.92     32.83 o
   9   2  14        1.96       38.08     70.77 o
  -9   3  14        3.08      -18.61     30.02 o
  -8   3  14       30.54       39.47     25.31 o
  -7   3  14        0.29       24.61     39.31 o
  -6   3  14       45.17       37.64     20.74 o
  -5   3  14       38.30       38.40     20.12 o
  -4   3  14      185.74      169.88     24.21 o
  -3   3  14      560.83      485.87     44.74 o
  -2   3  14     1028.22     1125.09     48.12 o
  -1   3  14        0.87       -5.60     10.90 o
   0   3  14     1053.79      968.09     63.87 o
   1   3  14      205.66      200.92     19.18 o
   2   3  14        7.70       13.89     11.81 o
   3   3  14      173.14      176.70     16.88 o
   4   3  14      172.46      164.72     18.48 o
   5   3  14        1.83       16.91     12.81 o
   6   3  14       85.18      101.79     22.68 o
   7   3  14        3.81       44.35     29.83 o
   8   3  14       23.83       -6.05     26.54 o
   9   3  14        8.31       19.49     53.24 o
  -9   4  14        7.04      -37.81     37.81 o
  -8   4  14        0.30       21.06     31.02 o
  -7   4  14        0.01      -15.92     23.78 o
  -6   4  14       17.53       -0.67     29.15 o
  -5   4  14        0.08       14.39     23.68 o
  -4   4  14        4.15       17.66     20.96 o
  -3   4  14       61.76       48.87     18.11 o
  -2   4  14       34.98       28.80     11.03 o
  -1   4  14        1.92       14.08     13.80 o
   0   4  14       12.30       12.99     12.36 o
   1   4  14      158.54      146.82     14.95 o
   2   4  14       38.18       42.60     13.83 o
   3   4  14        1.48       -9.97      9.97 o
   4   4  14       94.19       80.94     19.71 o
   5   4  14       36.05       22.62     29.04 o
   6   4  14       58.10       65.39     16.73 o
   7   4  14        0.41       24.66     20.43 o
   8   4  14       45.06       13.08     32.70 o
  -9   5  14        5.98       11.77     68.16 o
  -8   5  14       19.55       30.04     27.28 o
  -7   5  14        3.50       -5.89     25.51 o
  -6   5  14      244.87      223.90     31.30 o
  -5   5  14      677.70      672.51     66.00 o
  -4   5  14      191.76      210.43     24.62 o
  -3   5  14      389.28      308.24     26.56 o
  -2   5  14      200.39      225.88     30.39 o
  -1   5  14      127.81       92.13     12.30 o
   0   5  14      719.62      744.15     31.02 o
   1   5  14       11.94        0.77      9.80 o
   2   5  14      772.23      812.55     40.74 o
   3   5  14       41.69       60.91     15.32 o
   4   5  14        5.81       15.38     11.15 o
   5   5  14        0.69       23.84     23.48 o
   6   5  14        2.28       61.61     36.89 o
   8   5  14        0.00        6.25     27.18 o
  -9   6  14        7.45       31.01     34.54 o
  -8   6  14       67.56       54.84     28.40 o
  -7   6  14        1.10      -36.50     39.38 o
  -6   6  14       20.35        6.95     11.89 o
  -4   6  14        7.87        8.54     17.75 o
  -3   6  14      321.92      324.82     34.59 o
  -2   6  14       10.95       -3.64     13.46 o
  -1   6  14      629.09      616.11     32.72 o
   0   6  14       17.32       14.39     18.45 o
   1   6  14        0.07      -12.19     12.19 o
   2   6  14        4.39        6.42     20.97 o
   3   6  14        6.14        6.31      9.92 o
   4   6  14      345.39      306.38     24.45 o
   5   6  14       48.66       88.43     65.41 o
   6   6  14        0.17      -23.85     23.85 o
   7   6  14        1.74      -36.63     36.63 o
   8   6  14        8.04      -15.83     64.49 o
  -8   7  14       10.47       27.34     68.09 o
  -7   7  14       58.18       62.79     32.70 o
  -6   7  14        4.72       36.36     52.85 o
  -5   7  14        5.89       25.98     21.29 o
  -4   7  14        5.97        3.74     30.61 o
  -3   7  14      187.74      160.94     14.68 o
  -2   7  14      550.13      558.16     48.73 o
  -1   7  14       64.79       68.21     19.75 o
   0   7  14      568.45      595.18     43.21 o
   1   7  14       13.76       25.44     14.31 o
   2   7  14      248.55      276.09     24.00 o
   3   7  14      127.51       96.93     13.77 o
   4   7  14       46.06       34.74     16.48 o
   5   7  14       49.99       60.98     18.99 o
   6   7  14        4.25      -23.55     32.57 o
  -8   8  14       14.32       46.27     52.13 o
  -7   8  14        1.54        5.74     21.21 o
  -6   8  14       29.70       37.61     20.37 o
  -5   8  14        2.34        3.92     23.12 o
  -4   8  14        1.72       -0.30     16.22 o
  -3   8  14        0.41       11.36     12.54 o
  -2   8  14       70.92       45.31     31.46 o
  -1   8  14      159.13      159.31     16.71 o
   0   8  14       89.47       67.73     20.87 o
   1   8  14      179.31      157.87     19.25 o
   2   8  14      314.48      272.17     24.90 o
   3   8  14      364.29      332.95     23.45 o
   4   8  14        0.95        6.36     15.88 o
   5   8  14        0.56       13.08     28.78 o
   6   8  14       33.50       41.86     39.38 o
   7   8  14        1.01      -19.49     40.55 o
  -8   9  14        7.15       18.18     35.19 o
  -7   9  14        9.91       50.81     32.69 o
  -6   9  14       22.54       96.80     44.08 o
  -4   9  14       35.45       38.25     22.30 o
  -3   9  14       48.09       42.28     19.09 o
  -2   9  14      330.00      282.65     20.66 o
  -1   9  14       33.04       83.17     49.19 o
   0   9  14      230.79      183.93     28.39 o
   1   9  14        6.80       14.39     30.22 o
   2   9  14       23.95       12.55     15.70 o
   3   9  14       90.03       52.33     42.91 o
   4   9  14       64.40       30.22     30.22 o
   5   9  14       59.77       81.11     36.50 o
   6   9  14       17.74       45.79     39.11 o
   7   9  14        5.58      -33.88     44.22 o
  -7  10  14       17.71       10.33     37.67 o
  -6  10  14       13.76      -15.03     27.11 o
  -5  10  14       56.70       52.80     29.10 o
  -4  10  14        1.67      -17.65     17.65 o
  -3  10  14      638.77      742.80     41.68 o
  -2  10  14       27.04       26.44     14.34 o
  -1  10  14      455.25      521.31     34.24 o
   0  10  14      259.10      242.89     29.36 o
   1  10  14        3.23       -3.92     28.91 o
   3  10  14       73.90       57.69     28.52 o
   4  10  14       77.35        6.54     31.53 o
   5  10  14       38.07       49.42     32.70 o
   6  10  14        0.35       76.00     65.54 o
  -6  11  14       25.91       37.37     27.45 o
  -5  11  14      103.89       96.85     24.36 o
  -4  11  14       83.89      158.42     35.45 o
  -3  11  14       26.69      -13.35     30.81 o
  -2  11  14       13.33       18.99     19.97 o
  -1  11  14       63.33       74.70     43.17 o
   0  11  14       23.00       -5.23     23.42 o
   1  11  14       22.66       -9.29     38.07 o
   2  11  14      169.35       50.76     44.35 o
   3  11  14       23.47       32.70     38.07 o
   4  11  14       21.69       77.18     59.13 o
   5  11  14       42.79      -24.86     32.83 o
  -5  12  14        5.68       -5.23     50.76 o
  -4  12  14       24.74       70.38     31.53 o
  -3  12  14        9.53       -1.31     38.46 o
  -2  12  14        4.85      -27.34     27.34 o
  -1  12  14       48.80       89.09     30.09 o
   0  12  14      127.71      181.96     44.87 o
   1  12  14       32.00       61.61     31.26 o
   2  12  14      111.30      141.54     44.74 o
   3  12  14        0.61       92.62     58.47 o
   4  12  14       36.95       54.92     62.73 o
  -4  13  14       23.27       22.11     43.17 o
  -1  13  14        8.09       39.11     36.63 o
   0  13  14       41.68       59.91     47.09 o
   1  13  14       29.25        2.62     35.58 o
   2  13  14        0.78       12.96     28.72 o
   3  13  14        3.53       42.97     49.34 o
  -2  14  14        3.08      -45.92     45.92 o
   0  14  14        2.57      -25.04     25.04 o
   1  14  14       87.81       44.16     42.65 o
  -9   0  15        0.22       57.69     57.69 o
  -7   0  15        1.30      123.23     85.16 o
  -5   0  15      483.99      377.27     39.38 o
  -3   0  15      623.06      599.53     47.88 o
  -1   0  15       42.86       63.84     20.80 o
   1   0  15      691.17      641.00     53.11 o
   3   0  15       61.40       44.35     22.11 o
   5   0  15      164.02      117.73     43.17 o
   7   0  15        1.77       11.77     27.60 o
  -9   1  15       19.91       35.59     38.40 o
  -8   1  15        6.11      -11.49     30.07 o
  -7   1  15        0.74       37.93     48.27 o
  -6   1  15       62.52       92.55     28.65 o
  -5   1  15      246.74      212.40     22.79 o
  -4   1  15      240.70      256.92     41.60 o
  -3   1  15      675.84      685.86     36.32 o
  -2   1  15      828.95      948.24     88.82 o
  -1   1  15      471.58      473.70     32.56 o
   0   1  15     1200.12     1235.15     50.16 o
   1   1  15      411.67      458.36     24.15 o
   2   1  15      543.38      568.75     29.15 o
   3   1  15      774.41      669.98     40.28 o
   4   1  15       17.97       13.41     14.22 o
   5   1  15       11.65       18.97     15.23 o
   6   1  15        1.69      -17.51     22.17 o
  -9   2  15        6.95       45.79     38.20 o
  -8   2  15        0.01       11.12     26.67 o
  -7   2  15      107.51       90.53     24.86 o
  -6   2  15      147.56      141.09     41.34 o
  -5   2  15       97.29      113.64     32.70 o
  -4   2  15      154.83      110.13     28.78 o
  -3   2  15       79.11       63.97     25.57 o
  -2   2  15      321.19      333.94     25.63 o
  -1   2  15      128.89      158.33     31.13 o
   0   2  15     1438.84     1507.25     62.98 o
   1   2  15       21.49       20.17     10.15 o
   2   2  15      832.84      855.94     37.88 o
   3   2  15      135.45      129.14     33.49 o
   4   2  15       18.40       57.57     20.28 o
   5   2  15       31.71       40.33     22.66 o
   6   2  15       14.57       59.91     30.22 o
   7   2  15       15.20       -0.84     37.28 o
   8   2  15        0.38      -28.18     36.27 o
  -9   3  15        9.75      -45.25     45.25 o
  -8   3  15       12.11       27.47     32.57 o
  -7   3  15        0.30      -12.11     21.82 o
  -5   3  15       46.54       65.11     31.92 o
  -4   3  15       88.70       76.18     24.00 o
  -3   3  15      268.39      253.14     57.17 o
  -2   3  15     1441.63     1451.41     75.37 o
  -1   3  15       92.60       71.54     11.88 o
   0   3  15     1679.45     1666.08     97.71 o
   1   3  15       91.77       93.83     14.34 o
   2   3  15       22.98       36.30     12.07 o
   3   3  15      212.78      200.88     15.91 o
   4   3  15       38.39       49.66     19.41 o
   5   3  15        2.90      -20.30     36.56 o
   6   3  15       10.97       20.59     26.94 o
   7   3  15       14.69       -6.07     16.35 o
   8   3  15       73.02       96.47     80.58 o
  -9   4  15       24.03       15.44     46.51 o
  -8   4  15        3.84       24.60     28.20 o
  -7   4  15      130.48       61.50     31.54 o
  -6   4  15        0.01       -4.15     17.23 o
  -5   4  15      193.41      261.76     26.36 o
  -4   4  15        1.69       -0.92     26.75 o
  -3   4  15      181.38      229.30     22.02 o
  -2   4  15      364.90      358.18     45.35 o
  -1   4  15      547.02      587.40     38.17 o
   0   4  15       87.04       82.49     13.55 o
   1   4  15      582.64      597.90     46.73 o
   2   4  15       98.40       69.65     36.24 o
   3   4  15       79.37       90.61     17.12 o
   4   4  15        8.66        4.55     14.93 o
   5   4  15        0.21       13.72     23.55 o
   6   4  15       67.96      126.50     43.17 o
   7   4  15       14.34       36.45     33.23 o
   8   4  15        5.32       31.90     48.53 o
  -9   5  15        0.12      -28.65     40.68 o
  -8   5  15       20.19       24.88     35.56 o
  -7   5  15        3.75       33.68     48.34 o
  -6   5  15        0.36       -5.27     25.81 o
  -5   5  15       38.40       38.74     18.36 o
  -4   5  15       27.09       25.22     15.33 o
  -3   5  15      367.39      287.79     36.76 o
  -2   5  15      899.01      963.21     55.47 o
  -1   5  15      384.29      384.26     20.76 o
   0   5  15      222.19      204.45     21.65 o
   1   5  15      175.47      159.31     16.18 o
   2   5  15       51.47       45.32     20.46 o
   3   5  15      210.59      235.21     18.49 o
   4   5  15      142.05      172.29     22.51 o
   5   5  15       14.67       71.82     44.54 o
   6   5  15      111.96      153.32     34.60 o
   7   5  15        3.73        5.23     50.76 o
   8   5  15        1.24       23.55     61.35 o
  -8   6  15       11.92      -16.23     39.77 o
  -7   6  15       28.65       44.80     61.42 o
  -6   6  15       66.52       78.49     25.35 o
  -5   6  15      106.90      121.66     30.35 o
  -4   6  15      323.59      341.61     31.12 o
  -3   6  15      455.11      471.37     29.62 o
  -2   6  15       12.49      -11.20     11.20 o
  -1   6  15       60.24       61.12     30.09 o
   0   6  15      481.37      464.41     31.91 o
   1   6  15       69.85      133.47     34.86 o
   2   6  15      197.99      181.19     27.63 o
   3   6  15       17.65        1.58     18.87 o
   4   6  15      261.03      252.71     24.19 o
   5   6  15       25.14       -8.26     34.01 o
   6   6  15       95.39      104.47     28.32 o
  -8   7  15        1.09      -24.40     30.33 o
  -7   7  15       14.64      -34.27     34.27 o
  -6   7  15       11.10       41.47     23.22 o
  -5   7  15       13.98        8.85     27.47 o
  -4   7  15      340.41      380.23     31.43 o
  -3   7  15      339.51      346.12     47.42 o
  -2   7  15      624.20      601.26     33.15 o
  -1   7  15      244.04      264.49     17.82 o
   0   7  15      623.28      637.93     32.93 o
   1   7  15      209.07      254.58     23.29 o
   2   7  15      184.46      181.87     18.51 o
   3   7  15      195.42      221.67     21.99 o
   4   7  15        4.85        8.58     38.46 o
   5   7  15      226.41      155.67     37.02 o
   6   7  15        9.01       24.86     33.88 o
   7   7  15       30.00       32.70     43.04 o
  -8   8  15        0.50      -40.68     40.68 o
  -7   8  15        0.38      -34.27     34.27 o
  -6   8  15        0.74      -27.49     27.49 o
  -5   8  15        6.94        4.01     22.69 o
  -4   8  15       35.86        8.20     17.57 o
  -3   8  15       60.32       52.29     39.38 o
  -2   8  15       25.68       16.35     19.83 o
  -1   8  15       16.90       57.27     17.13 o
   0   8  15      193.35      176.67     16.25 o
   1   8  15        3.05       26.03     27.34 o
   2   8  15        1.53        3.92     17.04 o
   3   8  15       54.94       71.72     43.37 o
   4   8  15       28.17       22.11     36.37 o
   5   8  15       36.71       53.37     48.14 o
   6   8  15        0.00       26.03     56.12 o
   7   8  15        2.70       10.33     66.32 o
  -7   9  15        0.00        7.56     40.70 o
  -6   9  15        1.91       19.31     41.04 o
  -5   9  15        2.20      -20.44     25.57 o
  -4   9  15      248.48      256.85     31.35 o
  -3   9  15       55.51       32.26     41.21 o
  -2   9  15      302.79      281.65     44.87 o
  -1   9  15      148.53      151.03     19.68 o
   0   9  15       54.91       36.21     18.38 o
   1   9  15       26.15       17.55     14.70 o
   2   9  15       15.12       32.70     27.34 o
   3   9  15        9.10       30.22     47.36 o
   4   9  15       22.28       55.99     49.84 o
   5   9  15        0.29       99.68     53.37 o
   6   9  15        2.24      -14.39     37.94 o
  -6  10  15       36.90       51.93     22.28 o
  -5  10  15       36.45       67.77     27.08 o
  -4  10  15      122.84       88.47     20.00 o
  -3  10  15      206.01      254.81     28.91 o
  -2  10  15      272.02      210.43     26.95 o
  -1  10  15      109.18      125.71     43.04 o
   0  10  15      247.15      303.89     40.29 o
   1  10  15      341.89      327.04     57.56 o
   2  10  15      209.06      216.63     47.88 o
   3  10  15       36.88        2.62     36.89 o
   4  10  15       89.49      139.84     39.38 o
   5  10  15        0.77       17.01     39.38 o
  -6  11  15       18.72       72.57     48.08 o
  -5  11  15        1.75      -35.91     35.91 o
  -4  11  15       26.74       38.18     23.00 o
  -3  11  15       43.06       22.53     21.62 o
  -1  11  15      101.77       81.11     35.19 o
   0  11  15      142.88      106.22     43.30 o
   1  11  15       18.60       13.08     27.47 o
   2  11  15       22.52       10.33     27.21 o
   3  11  15       45.16       39.11     35.32 o
   4  11  15       97.69      130.68     71.95 o
   5  11  15       53.39       45.79     39.11 o
  -5  12  15        3.85        6.54     32.83 o
  -4  12  15        0.69       17.01     35.19 o
  -3  12  15       29.89       -6.54     31.53 o
  -2  12  15        8.34        2.62     32.97 o
  -1  12  15      168.06      238.48     55.86 o
   0  12  15       80.96      120.09     32.44 o
   1  12  15       15.40       22.11     32.70 o
   2  12  15      106.52      149.39     49.58 o
   3  12  15        2.37      -47.22     49.71 o
   4  12  15       11.26       -0.90     28.09 o
  -2  13  15       69.87       74.70     46.96 o
  -1  13  15       88.48       74.70     31.26 o
   0  13  15      162.67       58.74     41.60 o
   1  13  15       42.94        1.31     52.85 o
   2  13  15       41.10      132.25     52.46 o
  -8   0  16        5.13      -15.83     43.43 o
  -6   0  16       28.90        9.29     26.42 o
  -4   0  16      185.41      172.42     32.31 o
  -2   0  16      824.90      868.88     59.65 o
   0   0  16      407.89      389.96     34.27 o
   2   0  16      143.79      219.90     41.86 o
   4   0  16       27.99       68.02     36.37 o
   6   0  16       44.89       40.55     24.86 o
  -9   1  16       24.42       55.15     68.09 o
  -8   1  16        0.88        0.45     34.01 o
  -7   1  16        2.83      -12.76     23.61 o
  -6   1  16       38.31       71.95     24.93 o
  -5   1  16      145.88      161.75     27.26 o
  -4   1  16      149.60      122.49     19.82 o
  -3   1  16       63.34       60.69     32.77 o
  -2   1  16       91.27       80.41     19.23 o
  -1   1  16      826.23      935.11     92.75 o
   0   1  16      374.77      391.81     39.51 o
   1   1  16      527.73      553.05     36.04 o
   2   1  16      154.11      152.83     23.81 o
   3   1  16      442.98      409.15     36.11 o
   4   1  16       30.82       26.77     19.49 o
   5   1  16      187.97      154.39     21.85 o
   6   1  16       36.76      -24.96     30.15 o
   7   1  16       13.81       54.34     25.12 o
   8   1  16        0.87      -25.04     36.59 o
  -9   2  16        0.40       -9.85     61.29 o
  -8   2  16        2.46        1.95     36.49 o
  -6   2  16       23.07      -13.08     24.86 o
  -5   2  16       15.18       14.39     29.50 o
  -4   2  16       23.96       11.08     19.75 o
  -3   2  16     1167.58     1082.70     58.35 o
  -2   2  16       18.00        7.03     13.44 o
  -1   2  16      451.27      393.31     39.24 o
   0   2  16      101.20      105.79     15.36 o
   1   2  16     1347.34     1384.00     62.10 o
   2   2  16       52.28       47.22     20.93 o
   3   2  16      318.42      322.43     28.98 o
   4   2  16       15.13       35.23     26.79 o
   5   2  16       35.75       39.28     17.59 o
   6   2  16       33.22       31.07     19.96 o
   7   2  16        8.19       33.26     22.25 o
   8   2  16        4.08       -8.69     21.87 o
  -9   3  16       25.90       19.83     45.59 o
  -8   3  16        4.97      -33.96     46.37 o
  -7   3  16       72.01      100.12     38.43 o
  -6   3  16       15.66       15.00     19.83 o
  -5   3  16       68.86       73.26     24.64 o
  -4   3  16        4.90      -11.37     31.26 o
  -3   3  16        1.53      -14.34     20.87 o
  -2   3  16      110.17       96.45     16.03 o
  -1   3  16       22.25       26.90     17.99 o
   0   3  16      896.56      953.45     48.83 o
   1   3  16        4.63        8.92     13.56 o
   2   3  16      195.80      206.88     27.55 o
   3   3  16       38.92       28.97     21.00 o
   4   3  16      139.28      161.37     20.53 o
   5   3  16       16.93       -3.92     19.75 o
   6   3  16       13.33        5.53     11.99 o
   7   3  16        0.63        0.95     26.99 o
   8   3  16       35.74       14.88     29.91 o
  -9   4  16        5.47      -23.52     42.87 o
  -8   4  16        4.93       86.34     51.15 o
  -7   4  16        6.56        8.70     22.18 o
  -6   4  16      126.14      142.46     41.47 o
  -5   4  16       12.82        1.39     20.03 o
  -4   4  16      249.13      302.71     38.98 o
  -3   4  16       85.18      105.42     17.78 o
  -1   4  16       32.80       33.94     17.46 o
   0   4  16       25.14       78.35     26.23 o
   1   4  16      110.07       91.67     24.27 o
   2   4  16       48.95       32.05     15.66 o
   3   4  16       12.46       17.50     35.65 o
   4   4  16       29.35       15.83     36.89 o
   5   4  16       10.81      -16.67     16.67 o
   6   4  16        0.20      -23.24     23.24 o
   7   4  16       17.55        4.19     39.24 o
   8   4  16        3.96      -20.45     27.41 o
  -8   5  16        0.70       52.36     32.06 o
  -7   5  16       91.84       84.64     34.42 o
  -6   5  16        0.00       13.22     21.37 o
  -5   5  16      121.37      122.57     26.64 o
  -3   5  16      283.29      187.15     20.94 o
  -2   5  16       38.25       23.46     18.45 o
  -1   5  16       56.25       40.39     15.62 o
   0   5  16      119.91      113.74     15.63 o
   1   5  16      154.39      127.90     24.86 o
   2   5  16      534.49      479.99     28.04 o
   3   5  16       37.94       33.28     15.86 o
   4   5  16       83.92       66.45     21.20 o
   5   5  16       16.42       23.02     17.86 o
   6   5  16       29.65      -17.19     45.92 o
   7   5  16        0.08      -28.08     60.89 o
  -8   6  16        0.20       37.45     42.43 o
  -7   6  16        3.04        6.54     34.14 o
  -6   6  16       15.01       38.63     58.08 o
  -5   6  16       69.87       24.89     43.76 o
  -4   6  16      111.41       82.35     21.37 o
  -3   6  16        4.92      -23.13     23.13 o
  -2   6  16      155.93      208.26     44.87 o
  -1   6  16      176.02      187.09     36.82 o
   0   6  16        9.96       27.55     16.98 o
   1   6  16       49.89       82.11     49.58 o
   2   6  16       57.38       41.20     17.60 o
   3   6  16      100.68       99.23     15.01 o
   4   6  16        1.02       22.11     24.09 o
   5   6  16      125.50      148.84     27.19 o
   6   6  16        0.65      -23.98     45.79 o
   7   6  16       86.65      115.38     55.99 o
  -8   7  16        2.04       32.52     36.14 o
  -7   7  16        4.73       35.23     27.09 o
  -6   7  16       96.04      103.34     44.08 o
  -5   7  16        3.53      -27.47     27.47 o
  -4   7  16       50.89       63.84     21.23 o
  -3   7  16      108.43      143.30     21.29 o
  -2   7  16       29.14        8.12     15.14 o
  -1   7  16      354.49      362.39     22.17 o
   0   7  16      198.33      179.06     19.55 o
   1   7  16      682.15      665.09     39.86 o
   2   7  16      180.58      130.80     22.33 o
   3   7  16      182.87       98.24     30.09 o
   4   7  16      301.90      257.84     52.33 o
   5   7  16       51.86       57.69     32.97 o
   6   7  16       38.93      103.34     83.85 o
   7   7  16        8.86       11.77     64.10 o
  -7   8  16       18.14      124.14     40.29 o
  -6   8  16        3.57       18.18     50.89 o
  -5   8  16        0.00       -2.49     20.49 o
  -4   8  16      110.32       72.66     25.12 o
  -3   8  16        0.75        7.73     16.71 o
  -2   8  16      163.49      147.93     26.03 o
  -1   8  16        1.73      -12.07     20.76 o
   0   8  16       83.91      116.16     27.34 o
   1   8  16      115.34      120.76     19.82 o
   2   8  16       60.90       48.32     17.55 o
   3   8  16        3.51       14.89     28.68 o
   4   8  16        1.77       31.40     32.83 o
   5   8  16       12.87        6.54     35.45 o
   6   8  16        3.93       22.11     45.52 o
  -7   9  16        1.32        6.72     31.27 o
  -6   9  16       11.20       37.24     31.66 o
  -5   9  16       18.31      -18.77     23.29 o
  -4   9  16       12.48       16.95     42.58 o
  -3   9  16       32.60       33.38     23.68 o
  -2   9  16       23.28       54.94     44.48 o
  -1   9  16      229.42      248.68     34.27 o
   0   9  16      158.57      169.74     21.02 o
   1   9  16      119.22      109.64     16.67 o
   2   9  16      115.06      152.14     32.97 o
   4   9  16       77.81       91.83     63.05 o
   5   9  16        3.55        1.31     30.48 o
   6   9  16        0.04       37.81     69.33 o
  -6  10  16        0.05       46.12     68.09 o
  -5  10  16        5.45       38.91     26.43 o
  -4  10  16        6.62        0.03     22.28 o
  -3  10  16       81.98       61.28     39.18 o
  -2  10  16        6.42       38.07     28.30 o
  -1  10  16      282.37      225.26     36.89 o
   0  10  16        3.37      -41.73     41.73 o
   1  10  16       97.61       96.80     40.55 o
   2  10  16        0.76       24.86     49.84 o
   3  10  16      104.12       90.52     43.30 o
   4  10  16        6.15       24.86     43.30 o
   5  10  16       78.76      -19.49     40.55 o
  -5  11  16        2.30        3.92     40.68 o
  -4  11  16        0.14        1.23     25.57 o
  -3  11  16       18.73        0.00     13.08 o
  -2  11  16        3.90       -6.54     38.07 o
  -1  11  16        5.77       -3.92     48.66 o
   0  11  16        2.52       24.86     37.94 o
   1  11  16       39.73       17.01     28.65 o
   2  11  16        3.34      -26.03     33.88 o
   3  11  16        0.42       -7.72     53.37 o
   4  11  16        3.77       18.18     40.42 o
  -4  12  16       10.34      -31.40     31.40 o
  -3  12  16        0.64       18.18     34.01 o
  -2  12  16       21.99       66.85     53.77 o
  -1  12  16        0.26       -5.23     31.26 o
   0  12  16       68.01       50.76     54.68 o
   1  12  16       56.40       -9.29     47.22 o
   2  12  16       52.27       36.50     38.07 o
   3  12  16        5.55       33.88     49.71 o
  -2  13  16       20.76      -19.49     35.06 o
  -1  13  16        0.45        5.23     52.06 o
   0  13  16       79.84       77.18     56.64 o
   1  13  16       23.71       31.40     44.61 o
  -9   0  17       13.83       92.62     70.25 o
  -7   0  17       18.28      -23.55     66.59 o
  -5   0  17       43.75       19.49     35.06 o
  -3   0  17        3.19       69.20     30.09 o
  -1   0  17      514.25      474.08     42.52 o
   1   0  17     1038.35     1215.67     85.82 o
   3   0  17      482.23      580.30     48.79 o
   5   0  17       34.95       92.62     44.48 o
   7   0  17       17.97       33.88     47.22 o
  -9   1  17        0.27      -28.85     39.52 o
  -8   1  17        0.35      -16.82     45.79 o
  -7   1  17       47.92       23.55     30.09 o
  -6   1  17       18.25       20.39     29.37 o
  -5   1  17       33.84       17.07     21.32 o
  -4   1  17      169.67      156.07     25.09 o
  -3   1  17       60.74       86.51     22.30 o
  -2   1  17      679.64      674.19     65.67 o
  -1   1  17       37.29       -3.19     14.71 o
   0   1  17        3.03      -13.32     15.43 o
   1   1  17      197.22      189.10     21.46 o
   2   1  17      554.84      432.48     43.56 o
   3   1  17       38.79       51.80     24.85 o
   4   1  17       57.82       15.83     23.55 o
   5   1  17       56.39       33.73     24.34 o
   6   1  17       55.39      -29.18     29.18 o
   7   1  17       85.95       69.94     51.87 o
   8   1  17        0.68       -0.74     12.16 o
  -9   2  17       21.87       17.51     34.81 o
  -8   2  17        9.53       30.76     33.89 o
  -7   2  17       71.05      118.50     26.45 o
  -6   2  17       67.45       61.61     28.91 o
  -5   2  17        2.24       18.67     22.47 o
  -4   2  17       61.44       98.43     29.43 o
  -3   2  17       96.53       85.20     24.14 o
  -2   2  17       11.20      -14.89     14.89 o
  -1   2  17       60.95       80.00     20.06 o
   0   2  17      364.20      347.33     47.81 o
   1   2  17        8.28        9.97     15.67 o
   2   2  17       55.18       58.77     16.65 o
   3   2  17        0.88        5.39     16.70 o
   4   2  17       83.33      100.43     21.91 o
   5   2  17       42.16        4.54     27.68 o
   6   2  17       22.56       29.29     43.30 o
   7   2  17        0.14       10.08     17.59 o
  -8   3  17        0.20      -15.03     32.85 o
  -7   3  17       66.29       74.86     25.96 o
  -6   3  17      120.31      182.45     38.79 o
  -5   3  17        0.01       -5.78     23.40 o
  -4   3  17      466.99      530.58     51.87 o
  -3   3  17       88.52       62.79     28.65 o
  -2   3  17      488.08      502.37     31.94 o
  -1   3  17       19.36       55.99     34.14 o
   0   3  17      238.28      241.44     41.27 o
   1   3  17        2.40      -18.40     23.17 o
   2   3  17      195.90      254.29     27.86 o
   3   3  17      448.73      506.23     48.34 o
   4   3  17        1.66        2.73     22.13 o
   5   3  17       75.01       53.37     28.52 o
   6   3  17       17.18       37.54     30.67 o
   7   3  17       17.18       22.53     22.60 o
  -8   4  17        0.30      -29.65     29.65 o
  -7   4  17       19.20      -18.38     40.49 o
  -6   4  17       53.95       93.93     31.53 o
  -5   4  17        6.10        2.32     17.93 o
  -4   4  17       49.80       21.20     31.92 o
  -3   4  17      144.95      152.82     43.56 o
  -2   4  17        6.20       11.77     19.62 o
  -1   4  17       64.63       71.84     20.35 o
   0   4  17        4.01       -1.31     33.10 o
   1   4  17       23.52       21.52     16.74 o
   2   4  17      131.46      104.59     18.08 o
   3   4  17       51.42       40.61     21.56 o
   4   4  17        5.65        5.61     15.92 o
   5   4  17       35.70       57.15     26.82 o
   6   4  17        9.65       24.82     40.62 o
   7   4  17       11.32      -17.49     24.13 o
  -8   5  17       10.67       -2.67     39.93 o
  -7   5  17       23.52       38.40     26.08 o
  -6   5  17       71.91       85.78     29.04 o
  -4   5  17      878.71      895.31     67.24 o
  -3   5  17       15.44       25.82     39.11 o
  -2   5  17      464.05      460.58     33.54 o
  -1   5  17       33.20      -10.11     18.25 o
   0   5  17       93.86       62.89     13.82 o
   1   5  17       33.47      -17.15     39.90 o
   2   5  17        7.14       19.49     27.47 o
   3   5  17       58.14       72.28     29.89 o
   4   5  17      101.87      105.08     29.50 o
   5   5  17       42.08      -19.63     24.00 o
   6   5  17        1.97       26.16     30.44 o
   7   5  17       74.06       61.61     53.90 o
  -8   6  17        8.33       -2.39     45.65 o
  -7   6  17        4.71        0.33     12.38 o
  -6   6  17        4.66       -6.95     12.07 o
  -5   6  17       56.95       76.99     30.92 o
  -4   6  17       23.95       25.70     17.44 o
  -3   6  17       35.89       36.65     23.82 o
  -2   6  17       80.14      101.40     25.25 o
  -1   6  17       11.01       37.12     18.06 o
   0   6  17      227.59      219.91     18.52 o
   1   6  17      141.59      123.77     17.42 o
   2   6  17      239.96      312.78     48.66 o
   3   6  17       36.43       42.49     18.38 o
   4   6  17      141.27      122.28     36.63 o
   5   6  17        6.16        6.82     18.25 o
   6   6  17       42.01       55.99     54.68 o
   7   6  17        5.75      123.23     72.34 o
  -7   7  17        1.86       40.64     27.71 o
  -6   7  17       12.45      -18.54     21.91 o
  -5   7  17        0.98      -20.82     26.04 o
  -4   7  17       19.47       -8.50     33.36 o
  -3   7  17       41.70       54.19     23.60 o
  -2   7  17      213.17      156.59     29.83 o
  -1   7  17        3.56       12.67     18.38 o
   0   7  17       10.60       10.33     15.57 o
   1   7  17        0.36        5.98     37.09 o
   2   7  17        3.41      -22.37     22.37 o
   3   7  17       22.09       32.70     33.88 o
   4   7  17       51.23       49.71     30.09 o
   5   7  17       52.29       17.01     31.26 o
   6   7  17       27.25       57.69     44.48 o
  -7   8  17       52.56       37.06     28.65 o
  -6   8  17       16.07       14.29     22.63 o
  -5   8  17       45.78       31.33     67.89 o
  -4   8  17        1.98      -22.17     22.17 o
  -3   8  17      241.27      321.81     49.32 o
  -2   8  17       18.21       36.02     26.35 o
  -1   8  17      263.38      241.92     40.95 o
   0   8  17        9.09       37.60     19.71 o
   1   8  17       56.61       51.67     45.20 o
   2   8  17       72.72       56.19     21.78 o
   3   8  17       60.12      200.02     47.09 o
   4   8  17        8.70       17.01     39.38 o
   5   8  17       39.63       23.55     56.12 o
   6   8  17        0.47      -46.96     46.96 o
  -6   9  17        1.21       16.18     31.67 o
  -5   9  17        2.63       70.38     49.71 o
  -4   9  17        2.88       24.86     27.47 o
  -3   9  17       30.70       12.36     20.93 o
  -2   9  17        5.77       22.30     14.44 o
  -1   9  17       15.41       35.49     24.00 o
   0   9  17       39.38       54.18     28.32 o
   1   9  17        3.76       23.55     28.78 o
   2   9  17       56.27       30.22     31.40 o
   3   9  17      226.14      266.08     51.93 o
   5   9  17       33.16      -33.88     39.11 o
  -5  10  17       26.44       78.29     29.06 o
  -4  10  17       39.37       72.56     19.46 o
  -3  10  17        3.24       28.93     40.49 o
  -2  10  17        5.04       -0.43     11.72 o
  -1  10  17       63.14       45.79     48.40 o
   0  10  17        4.00       44.35     31.26 o
   1  10  17      213.08      218.85     53.50 o
   2  10  17        9.05       20.80     57.30 o
   3  10  17       30.57       48.27     32.70 o
   4  10  17       65.35       30.22     51.28 o
  -4  11  17      141.73      119.30     65.54 o
  -3  11  17        0.98      -28.91     28.91 o
  -1  11  17       18.77       10.33     28.65 o
   1  11  17       90.61      110.02     39.51 o
   2  11  17       72.72       92.62     38.98 o
   3  11  17        0.45      -33.75     33.75 o
  -3  12  17       10.46      -19.49     38.98 o
  -1  12  17        5.48       20.80     52.06 o
   0  12  17       23.88      119.30     69.59 o
   1  12  17        2.24      -52.20     52.20 o
   2  12  17        0.74       43.30     43.30 o
  -8   0  18        2.37       -3.92     43.30 o
  -6   0  18      197.03      194.92     35.32 o
  -4   0  18      867.31      903.41     78.23 o
  -2   0  18      232.24      274.45     38.33 o
   0   0  18      458.83      466.23     43.69 o
   2   0  18      831.25      751.67     79.27 o
   4   0  18      172.57      145.07     35.71 o
   6   0  18       66.04      120.09     31.66 o
  -8   1  18       17.76       36.50     40.68 o
  -7   1  18        5.99       -6.54     35.45 o
  -6   1  18       23.66       25.86     34.80 o
  -5   1  18       32.47       55.11     21.37 o
  -4   1  18      134.14      185.14     27.08 o
  -3   1  18       16.71       44.82     24.39 o
  -2   1  18      134.86      161.79     43.10 o
  -1   1  18      172.26      192.86     33.36 o
   0   1  18       79.31      111.59     26.03 o
   1   1  18       47.01       36.09     20.87 o
   2   1  18       44.44        1.58     22.76 o
   3   1  18        0.41       23.55     23.55 o
   4   1  18        2.05       30.75     21.37 o
   5   1  18       17.61        8.33     20.79 o
   6   1  18        0.68        9.31     25.67 o
   7   1  18       63.52       91.73     38.74 o
  -8   2  18        3.51       14.27     39.40 o
  -7   2  18       95.55       65.37     39.18 o
  -6   2  18       11.57       44.35     34.34 o
  -5   2  18       38.25       30.46     27.99 o
  -4   2  18        7.20       25.00     27.41 o
  -3   2  18       15.80        2.59     20.29 o
  -2   2  18       82.79       57.69     34.01 o
  -1   2  18       23.09       52.93     19.16 o
   0   2  18        3.18       10.33     22.11 o
   1   2  18        5.40      -18.39     18.39 o
   2   2  18        1.01       -7.91     26.10 o
   3   2  18       88.32       78.42     19.69 o
   4   2  18      110.67      103.03     21.21 o
   5   2  18      109.49       97.34     20.29 o
   6   2  18       20.05       14.52     26.15 o
   7   2  18       72.58       55.64     29.52 o
  -8   3  18        0.31        6.21     44.94 o
  -7   3  18        0.79      -31.24     31.24 o
  -6   3  18        0.05       -9.19     41.80 o
  -5   3  18        5.32       31.40     29.96 o
  -4   3  18       62.35       53.94     19.82 o
  -3   3  18      331.85      409.63     31.22 o
  -2   3  18        0.02      -22.11     22.11 o
  -1   3  18      284.77      336.26     26.27 o
   0   3  18       58.63       54.60     19.38 o
   1   3  18      886.96      832.58     57.91 o
   2   3  18       15.56       -6.81     18.17 o
   3   3  18       10.93       19.44     19.52 o
   4   3  18       29.92       88.31     41.14 o
   5   3  18        0.15        7.17     30.68 o
   6   3  18        0.11        9.38     31.40 o
   7   3  18       33.66       11.77     40.55 o
  -8   4  18        0.00       50.15     51.15 o
  -7   4  18        7.81       24.50     32.69 o
  -6   4  18       36.94      -13.08     31.40 o
  -5   4  18        1.33       44.35     26.34 o
  -4   4  18        7.77      -23.95     23.95 o
  -3   4  18        2.70       -0.89     23.76 o
  -2   4  18       15.45       -6.95     15.70 o
  -1   4  18       25.87       39.63     28.21 o
   0   4  18      163.29      147.58     18.93 o
   1   4  18        0.72       -1.31     29.17 o
   2   4  18       39.66       14.61     17.01 o
   3   4  18        1.15       37.81     35.19 o
   4   4  18       16.47       40.41     21.55 o
   5   4  18        2.53        7.79     22.08 o
   6   4  18       12.55       53.71     27.14 o
   7   4  18       19.47       -8.33     25.44 o
  -8   5  18        4.13      -43.30     44.74 o
  -7   5  18        2.51        2.44     43.17 o
  -6   5  18        7.66       11.15     27.00 o
  -5   5  18       25.48        0.13     20.98 o
  -4   5  18       30.69       32.85     43.82 o
  -3   5  18      161.16      133.68     46.37 o
  -2   5  18        2.29       -6.90     22.14 o
  -1   5  18     1113.90     1127.56     77.05 o
   0   5  18       99.63      103.70     28.65 o
   1   5  18      277.58      301.20     38.72 o
   2   5  18        0.08       15.83     18.45 o
   3   5  18      199.97      211.92     35.45 o
   4   5  18        0.01       15.84     38.39 o
   5   5  18       51.60       39.79     45.92 o
   6   5  18        0.01       23.30     26.02 o
  -7   6  18       79.39       71.01     40.14 o
  -6   6  18        1.18      -25.22     25.22 o
  -5   6  18        1.45        2.52     22.83 o
  -4   6  18       25.47       -2.12     12.67 o
  -3   6  18        0.39       36.85     26.05 o
  -2   6  18       23.60       60.82     21.78 o
  -1   6  18       14.82        1.31     26.42 o
   0   6  18       18.01       21.37     16.70 o
   1   6  18      110.07      129.63     26.99 o
   2   6  18       38.80       26.52     18.80 o
   3   6  18       97.23       89.26     22.12 o
   4   6  18        0.68        6.10     33.88 o
   5   6  18       43.80       81.11     40.42 o
   6   6  18        0.26       13.08     37.94 o
  -7   7  18        0.39       -8.53     29.60 o
  -6   7  18        0.04        6.67     27.15 o
  -5   7  18        0.70       63.37     49.12 o
  -4   7  18        3.89        2.82     39.96 o
  -3   7  18       26.89       10.52     19.56 o
  -2   7  18        6.84       23.30     16.06 o
  -1   7  18      115.00       89.09     24.59 o
   0   7  18        2.74      -14.34     30.61 o
   1   7  18       37.58       47.95     25.44 o
   2   7  18        9.15       29.59     19.31 o
   3   7  18        0.30       19.99     26.67 o
   4   7  18        1.32       19.49     35.06 o
   5   7  18       15.64       32.70     48.40 o
   6   7  18        0.31       45.79     44.48 o
  -6   8  18       54.95       68.96     33.05 o
  -5   8  18        2.64       22.11     46.96 o
  -4   8  18        2.76       44.12     22.29 o
  -3   8  18        0.99       -9.03     26.75 o
  -2   8  18       87.72      127.44     68.02 o
  -1   8  18       26.87       53.37     38.07 o
   0   8  18      290.76      342.99     31.26 o
   1   8  18        5.18       52.33     42.91 o
   2   8  18      105.29       82.41     32.83 o
   3   8  18       14.68        3.92     52.59 o
   4   8  18      209.12      295.12     60.96 o
   5   8  18        9.80       76.00     66.85 o
  -6   9  18        0.01        3.92     47.36 o
  -5   9  18        0.63      -25.44     32.79 o
  -4   9  18        8.65      -10.99     26.40 o
  -3   9  18        3.06        4.40     56.84 o
  -2   9  18       14.01       11.50     40.42 o
  -1   9  18       17.05       30.95     20.16 o
   0   9  18        1.96       -6.54     45.92 o
   1   9  18        0.98        2.62     82.94 o
   2   9  18        0.36      -37.81     53.37 o
   3   9  18       80.42       90.52     37.81 o
   4   9  18       10.83        2.62     39.38 o
  -5  10  18        1.35       -1.31     33.10 o
  -4  10  18        7.33       53.60     26.90 o
  -3  10  18       58.18       46.87     47.03 o
  -1  10  18       37.58       66.85     35.45 o
   0  10  18       30.38        6.54     32.83 o
   1  10  18       12.21      -36.50     36.50 o
   2  10  18      112.21       89.09     53.90 o
   3  10  18        4.00      -36.50     62.53 o
  -3  11  18       85.74       43.30     44.74 o
  -1  11  18      172.53      236.25     54.42 o
   0  11  18        9.84        5.23     52.06 o
   1  11  18       17.23       43.30     68.16 o
   2  11  18       25.53       37.81     44.48 o
  -1  12  18        1.13      -18.18     37.94 o
  -7   0  19       56.11       28.65     49.58 o
  -5   0  19       22.50      -17.01     27.47 o
  -3   0  19      232.81      243.06     39.51 o
   3   0  19        0.23       -5.23     23.42 o
   5   0  19       81.51       26.03     40.55 o
   7   0  19       44.64      -23.55     32.57 o
  -8   1  19        7.92      -17.97     34.97 o
  -7   1  19       58.38       21.60     28.51 o
  -6   1  19       35.64       83.53     26.16 o
  -5   1  19       11.54       14.63     24.14 o
  -4   1  19      274.84      295.74     34.99 o
  -3   1  19       40.14       33.47     23.75 o
  -2   1  19       39.52       43.45     17.05 o
  -1   1  19       96.24       58.39     22.18 o
   0   1  19       10.77      -16.45     28.06 o
   1   1  19       31.89       41.86     24.86 o
   2   1  19        0.85      -18.84     18.84 o
   3   1  19       22.83        7.44     18.54 o
   4   1  19       16.99       69.96     36.04 o
   5   1  19       12.81       26.57     30.14 o
   6   1  19       40.38       56.84     42.52 o
  -8   2  19        0.01      -24.04     29.55 o
  -7   2  19        0.67        8.20     37.28 o
  -6   2  19       22.95       33.69     39.24 o
  -5   2  19        0.89       10.33     22.94 o
  -4   2  19      137.01      141.45     29.83 o
  -3   2  19       58.89      101.95     32.70 o
  -2   2  19      195.16      182.10     29.87 o
  -1   2  19       44.94       25.35     21.33 o
   0   2  19       54.80       85.37     21.89 o
   1   2  19        4.62       28.65     44.48 o
   2   2  19       72.58       12.50     17.86 o
   3   2  19       13.98       19.83     46.31 o
   4   2  19        4.34       21.30     24.04 o
   5   2  19        1.80       43.00     67.96 o
   6   2  19        2.01       48.17     36.48 o
  -8   3  19        0.63       43.30     81.37 o
  -7   3  19       13.13       39.11     40.29 o
  -6   3  19       18.50       15.86     38.39 o
  -5   3  19       10.53       17.48     29.96 o
  -4   3  19        9.40      -14.56     32.57 o
  -3   3  19       29.01       21.52     35.77 o
  -2   3  19       50.71       95.50     25.43 o
  -1   3  19        1.54       -6.08     18.45 o
   0   3  19      319.82      300.42     51.49 o
   1   3  19       55.88      109.83     19.21 o
   2   3  19      141.26      106.22     39.51 o
   3   3  19       36.42       35.92     24.00 o
   4   3  19       71.54       69.20     30.09 o
   5   3  19        0.09       -8.41     25.43 o
   6   3  19        8.52       32.97     28.06 o
  -7   4  19        5.28       -9.86     28.22 o
  -6   4  19       27.38       11.68     24.40 o
  -5   4  19        4.56       37.51     30.43 o
  -4   4  19        1.44        2.75     22.47 o
  -3   4  19       82.86       97.70     25.75 o
  -2   4  19       17.57       22.17     19.80 o
  -1   4  19      367.29      383.01     50.95 o
   0   4  19        3.65      -14.39     24.99 o
   1   4  19      198.55      238.62     58.34 o
   2   4  19       16.63       30.32     21.23 o
   3   4  19      123.66      156.51     31.85 o
   4   4  19       17.99       41.06     45.65 o
   5   4  19        5.68       24.01     25.20 o
   6   4  19        2.27        4.06     24.19 o
  -7   5  19        2.47       60.15     39.17 o
  -6   5  19        1.60       -7.43     35.18 o
  -5   5  19        0.01      -24.04     35.12 o
  -4   5  19       81.20      104.59     31.14 o
  -3   5  19        4.18       52.77     41.74 o
  -2   5  19        0.14        2.95     32.64 o
  -1   5  19       12.50       -3.92     28.91 o
   0   5  19      143.87      156.39     29.94 o
   1   5  19        2.08       -4.37     17.77 o
   2   5  19      146.19      108.34     20.18 o
   3   5  19        6.61       -3.53     24.79 o
   4   5  19       89.07       48.46     24.92 o
   5   5  19        0.13       17.45     62.99 o
   6   5  19       70.60       62.79     43.04 o
  -7   6  19       26.37       64.43     48.03 o
  -6   6  19       17.51       16.46     31.33 o
  -5   6  19        0.35       14.39     32.70 o
  -4   6  19       99.10      153.78     33.29 o
  -2   6  19        1.04       -6.54     34.14 o
  -1   6  19        5.34      -23.55     45.52 o
   0   6  19        0.66      -15.24     27.99 o
   1   6  19       51.70       44.38     39.38 o
   2   6  19        3.12        2.62     28.91 o
   3   6  19        9.48       13.08     31.40 o
   4   6  19        8.85        3.92     36.89 o
   5   6  19        8.24      -22.11     57.43 o
  -6   7  19        5.63       24.68     29.90 o
  -5   7  19       23.81        9.92     33.99 o
  -4   7  19        9.40      -13.51     23.42 o
  -3   7  19       80.96       62.64     24.97 o
  -2   7  19        0.97       30.35     24.20 o
  -1   7  19        0.38        8.27     51.54 o
   0   7  19        7.60        6.24     21.52 o
   1   7  19       12.99      -14.93     25.38 o
   2   7  19        0.35      -35.45     35.45 o
   3   7  19       32.37      -43.04     43.04 o
   4   7  19        0.26        0.00     13.08 o
   5   7  19       11.36       17.01     53.63 o
  -6   8  19        9.80       44.35     49.58 o
  -5   8  19        9.16      -12.71     55.99 o
  -4   8  19        2.05        3.96     25.90 o
  -3   8  19        5.81       -2.62     24.61 o
  -2   8  19        7.46       27.15     30.09 o
  -1   8  19        0.03       -5.26     41.80 o
   0   8  19       17.09       45.79     40.55 o
   1   8  19       32.21       69.20     55.99 o
   2   8  19       44.37      101.77     43.04 o
   3   8  19      143.28      170.45     60.44 o
   4   8  19        2.62       26.03     56.12 o
  -5   9  19        1.33      -25.71     31.98 o
  -4   9  19        1.70      -13.37     27.47 o
  -3   9  19       50.87       40.33     23.55 o
  -2   9  19       16.65      -18.18     50.89 o
  -1   9  19        7.25      -43.17     43.17 o
   0   9  19        9.14      -45.52     45.52 o
   1   9  19       19.57       37.81     57.43 o
   2   9  19        9.03       49.71     41.86 o
   3   9  19       19.98       76.00     43.56 o
  -4  10  19       43.64      106.22     69.33 o
  -3  10  19        4.69       -7.72     41.73 o
  -2  10  19       18.94       -5.23     36.37 o
  -1  10  19       22.56      -57.30     57.30 o
   0  10  19        0.52       48.27     75.87 o
   1  10  19        0.15      -32.97     32.97 o
   2  10  19        0.40       37.81     57.43 o
  -2  11  19       14.83       70.38     44.35 o
  -1  11  19        9.17       30.22     38.20 o
   0  11  19       10.58       90.52     44.74 o
   1  11  19        6.40      391.40    339.21 o
  -6   0  20       18.26       53.37     40.68 o
  -4   0  20        7.40      -27.47     37.94 o
  -2   0  20       26.32      -24.72     24.72 o
   0   0  20        1.75       13.08     34.01 o
   2   0  20        1.87        0.00     13.08 o
   6   0  20       15.96       45.79     40.55 o
  -7   1  20       14.87       -3.92     49.97 o
  -6   1  20        9.17        7.53     33.36 o
  -5   1  20       10.92       13.59     23.45 o
  -4   1  20        2.83        1.19     26.64 o
  -3   1  20      166.07      167.17     30.00 o
  -2   1  20       37.04       14.39     28.78 o
  -1   1  20      208.20      244.40     27.36 o
   0   1  20       31.28       47.04     22.69 o
   1   1  20       41.06       70.38     35.19 o
   2   1  20       23.16       78.68     26.64 o
   3   1  20        0.30       -9.71     26.69 o
   4   1  20       16.73       54.49     28.51 o
   5   1  20        0.06      -25.05     25.05 o
   6   1  20       18.32      -10.24     27.77 o
  -7   2  20       33.65       35.92     32.65 o
  -6   2  20       41.55       43.21     27.18 o
  -5   2  20        0.61       39.78     27.99 o
  -4   2  20       11.26       13.89     19.91 o
  -3   2  20       34.55       73.18     27.69 o
  -2   2  20       49.05       62.76     23.26 o
  -1   2  20       66.57       62.69     22.93 o
   0   2  20       52.97       21.69     20.28 o
   1   2  20      285.30      304.05     32.07 o
   2   2  20       72.50       64.46     41.08 o
   3   2  20       38.96      120.79     29.97 o
   4   2  20        9.73      -24.92     24.92 o
   5   2  20        0.95       18.12     41.21 o
   6   2  20        3.38      -15.00     42.32 o
  -7   3  20       45.66       84.52     49.94 o
  -6   3  20        0.59        6.00     30.03 o
  -5   3  20       66.62       49.16     26.36 o
  -4   3  20       25.34      -10.56     24.56 o
  -3   3  20        1.09      -25.55     25.55 o
  -2   3  20       99.96       37.81     41.86 o
  -1   3  20      105.54      107.15     22.46 o
   0   3  20       65.18       93.16     38.46 o
   1   3  20        4.84        5.50     24.38 o
   2   3  20       19.66       20.65     34.60 o
   3   3  20       46.75       25.62     28.13 o
   4   3  20       38.32        5.09     26.16 o
   5   3  20       17.32        3.15     24.00 o
   6   3  20        0.94       21.29     37.50 o
  -7   4  20        2.40      -13.63     29.96 o
  -6   4  20        0.96       38.60     34.62 o
  -5   4  20       22.45       12.69     26.32 o
  -4   4  20        0.48       25.24     24.86 o
  -3   4  20       17.19        3.83     20.69 o
  -2   4  20       29.80       41.97     18.77 o
  -1   4  20        1.12       -1.31     22.50 o
   0   4  20      110.61       89.50     26.94 o
   1   4  20       35.82       32.34     38.72 o
   2   4  20      387.25      396.97     35.64 o
   3   4  20       32.00        7.72     33.88 o
   4   4  20      257.20      276.14     41.67 o
   5   4  20        2.65       37.67     43.89 o
  -6   5  20        4.32       22.71     29.42 o
  -5   5  20        3.33       59.34     31.07 o
  -4   5  20        3.26       33.53     33.23 o
  -3   5  20      161.17      117.73     29.04 o
  -2   5  20       32.60       27.94     21.54 o
  -1   5  20       53.07       50.55     26.10 o
   0   5  20       17.16      -19.78     19.78 o
   1   5  20       35.99       48.27     24.92 o
   2   5  20        3.65        0.41     28.13 o
   3   5  20       43.64       78.76     34.12 o
   4   5  20        2.24      -15.78     28.27 o
   5   5  20        6.24      -21.93     29.43 o
  -6   6  20        3.65       18.74     30.01 o
  -5   6  20       20.80       41.64     35.50 o
  -4   6  20       23.74       42.42     33.10 o
  -3   6  20       74.95      145.02     27.51 o
  -2   6  20        2.69       -6.54     34.14 o
  -1   6  20      137.11       53.37     35.45 o
   0   6  20       40.37       31.40     40.55 o
   1   6  20       79.56      121.65     23.30 o
   2   6  20       49.73       15.83     21.06 o
   3   6  20      152.07      170.18     29.38 o
   4   6  20       19.32      -20.80     57.30 o
   5   6  20        4.94      -40.55     54.81 o
  -5   7  20        6.50        7.72     54.55 o
  -4   7  20       19.56       37.63     25.24 o
  -3   7  20       95.25      116.89     51.48 o
  -2   7  20       23.46        4.81     46.37 o
  -1   7  20       42.17       29.29     24.27 o
   0   7  20        0.04       -4.71     17.66 o
   1   7  20       42.98       61.85     25.17 o
   2   7  20        3.70        5.23     22.11 o
   3   7  20        0.81       -2.62     48.79 o
   4   7  20       20.06       24.86     53.77 o
  -5   8  20       14.86      121.28    106.68 o
  -4   8  20       89.78       86.65     32.30 o
  -3   8  20        5.28      -14.06     23.34 o
  -2   8  20       66.10       46.47     36.56 o
  -1   8  20        1.12      -15.07     24.55 o
   0   8  20        2.96      -18.04     24.54 o
   1   8  20       18.64       -1.31     35.71 o
   2   8  20       13.54       11.77     43.30 o
   3   8  20       19.61      -54.94     65.41 o
  -4   9  20       28.53       25.87     39.11 o
  -3   9  20        0.68       10.17     41.80 o
  -2   9  20       32.95       66.85     37.81 o
  -1   9  20       13.55       14.39     43.17 o
   0   9  20       15.52       45.79     40.55 o
   1   9  20       10.19       77.18     60.44 o
   2   9  20        0.07       -5.23     35.06 o
  -2  10  20       21.55        1.31     41.08 o
  -1  10  20        8.49       -2.62     43.43 o
   1  10  20        0.18       32.70     47.09 o
  -7   0  21       31.43       43.30     69.46 o
  -5   0  21      131.37      121.66     40.68 o
  -3   0  21      136.06      141.54     43.04 o
  -1   0  21       37.94        0.00     13.08 o
   1   0  21        8.68       18.18     41.73 o
   3   0  21        1.92      -30.22     32.57 o
   5   0  21        0.41      -41.86     41.86 o
  -7   1  21        4.99      -38.98     38.98 o
  -6   1  21       41.87       63.84     45.65 o
  -5   1  21        1.49       -3.69     28.21 o
  -4   1  21       16.28      -15.74     35.91 o
  -3   1  21        0.45      -15.42     24.16 o
  -2   1  21       11.95       41.86     69.33 o
  -1   1  21        7.81       77.18     38.20 o
   0   1  21       66.62       43.30     41.86 o
   1   1  21       38.24       19.37     29.58 o
   2   1  21       38.49        1.31     33.10 o
   3   1  21       42.80       43.95     20.80 o
   4   1  21        6.11      -23.78     23.78 o
   5   1  21       25.77       52.11     29.50 o
  -6   2  21        1.68       33.65     28.13 o
  -5   2  21        0.02       32.96     23.62 o
  -4   2  21        2.58       56.77     39.03 o
  -3   2  21        0.16       -6.60     21.64 o
  -2   2  21        1.15       30.12     22.23 o
  -1   2  21       22.65      -17.01     24.72 o
   0   2  21       10.59      -20.35     20.71 o
   1   2  21        6.20      -13.08     27.47 o
   2   2  21       21.13       35.39     23.57 o
   3   2  21       19.28       15.59     30.25 o
   4   2  21       36.19       36.34     27.30 o
   5   2  21        6.81       31.77     27.28 o
  -6   3  21       22.93        1.31     43.69 o
  -5   3  21        2.74       -5.23     45.65 o
  -4   3  21        3.39       23.42     26.57 o
  -3   3  21       19.60       43.56     26.53 o
  -2   3  21       23.32       18.09     34.41 o
  -1   3  21       58.84       81.63     24.98 o
   0   3  21        0.27       33.26     26.26 o
   1   3  21       31.94       38.46     28.70 o
   2   3  21        0.65        6.43     28.74 o
   3   3  21       32.89       45.55     21.47 o
   4   3  21       77.84      147.93     32.09 o
   5   3  21       25.87       55.05     37.93 o
  -6   4  21        0.25       26.47     36.40 o
  -5   4  21       73.21      101.26     45.13 o
  -4   4  21        2.34       39.20     40.42 o
  -3   4  21       15.72       28.56     63.71 o
  -2   4  21       17.75       23.55     24.86 o
  -1   4  21        0.69       40.29     25.37 o
   0   4  21        2.25        0.00     44.48 o
   1   4  21        2.90        9.13     25.57 o
   2   4  21        0.57       13.08     43.17 o
   3   4  21       47.42       33.10     27.96 o
   4   4  21       12.42       24.27     22.28 o
   5   4  21       30.90       21.41     25.49 o
  -6   5  21       10.88       79.06     44.76 o
  -5   5  21        4.50      -17.40     30.27 o
  -4   5  21       61.16      106.39     27.53 o
  -3   5  21       14.35       19.21     29.24 o
  -2   5  21       51.18       80.15     28.32 o
  -1   5  21       44.33       89.56     31.26 o
   0   5  21       60.09       47.20     27.47 o
   1   5  21        4.48       -0.54     20.21 o
   2   5  21        6.97      -21.06     26.92 o
   3   5  21       12.95       18.38     32.71 o
   4   5  21       10.35       69.38     33.80 o
  -5   6  21        0.05      -25.79     30.93 o
  -4   6  21       32.95       37.00     37.28 o
  -3   6  21        0.02        3.92     30.22 o
  -2   6  21       59.37       92.21     29.02 o
  -1   6  21        5.52      -28.88     28.88 o
   0   6  21       32.69       -1.00     26.06 o
   1   6  21       21.28       39.50     57.56 o
   2   6  21       13.57       55.09     41.08 o
   3   6  21        8.90       61.78     62.73 o
   4   6  21       24.00       -5.23     50.76 o
  -5   7  21        6.29       35.84     30.45 o
  -4   7  21       21.24      -37.45     51.02 o
  -3   7  21       20.88        6.54     49.12 o
  -2   7  21        2.62       -4.66     35.41 o
  -1   7  21       47.97       84.55     39.11 o
   0   7  21        6.84       45.79     27.34 o
   1   7  21        1.95        9.85     28.71 o
   2   7  21       52.22       27.47     52.33 o
   3   7  21        4.82       66.85     59.13 o
  -4   8  21        1.29      -30.54     30.54 o
  -3   8  21       16.37       19.97     36.49 o
  -2   8  21        0.09        1.36     34.19 o
  -1   8  21        0.57      -20.29     31.85 o
   1   8  21        2.59      -43.30     43.30 o
   2   8  21        3.03      -17.01     36.63 o
  -2   9  21       10.03       44.35     69.33 o
  -1   9  21       45.52       20.80     60.04 o
   0   9  21       20.53      -42.91     42.91 o
   1   9  21        8.19      -41.86     41.86 o
  -6   0  22        8.51        3.92     53.77 o
  -4   0  22       49.35      117.73     39.24 o
  -2   0  22       96.08      115.38     36.50 o
   0   0  22       98.03       48.27     54.81 o
   2   0  22        4.80       18.18     46.96 o
   4   0  22       27.77       -1.31     34.40 o
  -6   1  22       19.85      -31.73     58.67 o
  -5   1  22       46.91        9.46     36.76 o
  -4   1  22        2.34        3.27     51.67 o
  -3   1  22      164.64      174.86     30.46 o
  -2   1  22        9.11       53.47     56.32 o
  -1   1  22       34.63       44.85     28.65 o
   0   1  22        3.42       -2.84     24.72 o
   1   1  22        0.37      128.20     72.08 o
   2   1  22        5.91       -9.46     29.60 o
   3   1  22        9.33      -12.24     27.13 o
   4   1  22       58.54       25.81     48.34 o
  -6   2  22        3.34       44.05     30.71 o
  -5   2  22        2.00      -13.00     25.49 o
  -4   2  22        3.04       -9.54     17.59 o
  -3   2  22        9.98       11.62     27.42 o
  -2   2  22       11.28      -15.16     43.69 o
  -1   2  22       22.28      -13.08     37.94 o
   0   2  22       80.20       65.62     31.40 o
   1   2  22       16.30      -22.44     30.53 o
   2   2  22        8.69       -5.02     12.07 o
   3   2  22       47.49      101.07     39.30 o
   4   2  22        3.37      -27.43     30.22 o
  -6   3  22       13.69       14.39     52.46 o
  -5   3  22       13.99       20.83     31.27 o
  -4   3  22        0.02        2.99     38.88 o
  -3   3  22        5.37       64.06     35.43 o
  -2   3  22        0.63       16.62     29.69 o
  -1   3  22        0.12       36.47     24.16 o
   0   3  22        1.43      -12.38     24.37 o
   1   3  22       18.60       13.96     20.12 o
   2   3  22        0.60      -35.25     35.25 o
   3   3  22        2.26       55.81     31.83 o
   4   3  22        9.71       -2.20     34.35 o
  -5   4  22       11.59        8.59     31.49 o
  -4   4  22      204.30      181.92     39.44 o
  -3   4  22       15.12       71.23     29.81 o
  -2   4  22       90.86       58.77     33.29 o
  -1   4  22       32.43        3.84     39.11 o
   0   4  22      178.67      203.00     40.03 o
   1   4  22        1.10      -30.15     30.15 o
   2   4  22       22.79       53.64     23.96 o
   3   4  22        0.03       35.92     28.44 o
   4   4  22       17.10       23.04     62.14 o
  -5   5  22       33.44       28.12     54.88 o
  -4   5  22       43.87       41.72     46.06 o
  -3   5  22        1.55        7.57     28.12 o
  -2   5  22       19.93       26.37     44.48 o
  -1   5  22        5.46        9.37     37.35 o
   0   5  22        0.20      -30.80     31.11 o
   1   5  22        0.09       29.73     23.62 o
   2   5  22        2.35        4.37     21.47 o
   3   5  22        7.37       -0.25     47.92 o
  -4   6  22        1.64      -30.27     42.52 o
  -3   6  22        0.56      -19.01     25.11 o
  -2   6  22        0.24       31.40     47.09 o
  -1   6  22        8.64        6.46     28.06 o
   0   6  22        5.27        1.14     37.94 o
   1   6  22       23.71       28.97     55.01 o
   2   6  22        4.11      -19.70     32.76 o
   3   6  22       25.72       36.50     52.46 o
  -3   7  22       14.83       71.24     26.64 o
  -2   7  22        0.04       12.57     35.91 o
  -1   7  22       23.56       32.67     27.25 o
   0   7  22       33.40       -6.14     43.89 o
   1   7  22        2.24      -15.83     47.22 o
   2   7  22        8.46       77.18     70.51 o
  -2   8  22        1.58      -26.86     26.86 o
  -1   8  22        1.11      -15.83     41.99 o
   0   8  22        0.05      -23.55     77.18 o
  -5   0  23       16.89       43.30     57.56 o
  -3   0  23       16.22       13.08     41.86 o
  -1   0  23       51.56       79.80     47.22 o
   1   0  23       50.24       77.18     36.89 o
   3   0  23       12.31       58.74     59.91 o
  -5   1  23        7.43      -10.59     30.74 o
  -4   1  23       32.05       98.64     33.95 o
  -3   1  23        6.50      -26.16     28.75 o
  -2   1  23      133.64      178.17     57.95 o
  -1   1  23        9.67       -1.80     56.84 o
   0   1  23      164.49      188.32     30.02 o
   1   1  23        3.21        3.95     35.97 o
   2   1  23        4.52       52.33     52.33 o
   3   1  23        0.54       -5.85     32.23 o
  -5   2  23       35.09       41.91     33.78 o
  -4   2  23        0.89        1.23     24.83 o
  -3   2  23        6.80       33.30     35.03 o
  -2   2  23        0.43       13.74     33.63 o
  -1   2  23       13.19        1.41     22.80 o
   0   2  23       12.07       -7.42     22.44 o
   1   2  23       34.45       27.28     35.60 o
   2   2  23        5.90        2.09     29.95 o
   3   2  23        0.04       24.46     30.77 o
  -5   3  23        0.37       18.24     31.63 o
  -4   3  23       49.71       32.17     35.44 o
  -3   3  23       13.88       -4.06     27.71 o
  -2   3  23       80.51       35.65     24.03 o
  -1   3  23       18.18       -7.38     26.06 o
   0   3  23       47.06      139.06     57.95 o
   1   3  23        0.64       19.95     24.29 o
   2   3  23       14.85       36.75     35.39 o
   3   3  23        1.98        9.65     30.84 o
  -4   4  23       17.98       30.18     31.86 o
  -3   4  23      118.11      193.97     42.00 o
  -2   4  23        1.59        1.99     32.47 o
  -1   4  23       59.67       89.22     29.30 o
   0   4  23        0.93       29.81     22.51 o
   1   4  23       26.51      -13.08     43.17 o
   2   4  23        4.13      -17.70     28.53 o
   3   4  23       36.75       45.46     36.09 o
  -4   5  23       52.42      -56.75     63.45 o
  -3   5  23        0.02       37.81     47.09 o
  -2   5  23        5.43      -35.97     35.97 o
  -1   5  23        6.46       -6.45     22.59 o
   0   5  23        1.19       -6.79     32.48 o
   1   5  23        2.93        1.68     30.95 o
   2   5  23        0.36        7.94     41.73 o
  -3   6  23       19.35       15.42     33.93 o
  -2   6  23        6.95       24.53     58.02 o
  -1   6  23        4.23      -14.64     31.40 o
   0   6  23        0.78        0.73     23.96 o
   1   6  23        2.81       24.45     33.27 o
  -4   0  24       36.24       27.47     40.55 o
  -2   0  24        8.54      -36.76     36.76 o
   0   0  24       44.59       31.40     56.38 o
   2   0  24       29.29       66.85     59.13 o
  -4   1  24        2.40        0.00     13.08 o
  -3   1  24        4.51       62.81     56.38 o
  -2   1  24        2.58      -10.43     23.11 o
  -1   1  24        3.71       11.72     25.49 o
   0   1  24        0.02       34.61     58.08 o
   1   1  24       46.98       82.18     42.32 o
   2   1  24        1.03      -35.05     41.74 o
  -4   2  24       19.56       46.40     42.60 o
  -3   2  24       12.53      -16.02     28.48 o
  -2   2  24        0.17       29.29     25.89 o
  -1   2  24        9.89       -2.62     38.20 o
   0   2  24        0.02        1.66     32.05 o
   1   2  24        9.54       26.29     27.34 o
   2   2  24        4.58       33.88     42.91 o
  -3   3  24      121.29      171.08     35.48 o
  -2   3  24        6.23       47.00     41.93 o
  -1   3  24       16.03       33.88     41.73 o
   0   3  24       26.12       58.88     23.91 o
   1   3  24       24.64       38.67     38.44 o
   2   3  24        4.04      -23.64     27.21 o
  -3   4  24        1.75       25.62     46.62 o
  -2   4  24       39.06       14.03     26.40 o
  -1   4  24        4.13        2.62     36.89 o
   0   4  24       41.77       77.66    103.67 o
   1   4  24       10.12        0.06     28.23 o
  -1   5  24        9.64       14.66     26.02 o
   0   5  24        1.26       53.35     35.22 o
  -1   0  25       29.59      -24.86     69.33 o
  -1   1  25       55.99       39.11     62.92 o
   0   1  25        0.14       39.04     37.28 o
 
